# Supplementary material for: Biofilm matrix regulation by Candida glabrata Zap1 under acidic conditions: transcriptomic and proteomic analyses
Source: Microbiol Spectr. 2024 Nov 4;12(12):e01201-24. doi: 10.1128/spectrum.01201-24 (PMC11619577; doi:10.1128/spectrum.01201-24)
Supplement: Table S2 — Lists of Zap1 targets found in Candida glabrata acidic biofilms. [file spectrum.01201-24-s0003.xlsx]

## Sheet: Biofilm genes
Table S2. Lists of Zap1 targets found in Candida glabrata acidic biofilms. The genes with an increase (Zap1-induced) or decrease (Zap1-repressed) above 1.5-fold in the relative expression found in zap1Δ::ZAP1 biofilms compared to that of zap1Δ biofilms are here listed. The relative expression level (planktonic versus biofilm) obtained for each strain and their ratio are also presented.
Zap1-induced genes						Zap1-repressed genes
ID	Gene Name	Relative expression in zap1Δ::ZAP1	Relative expression in zap1Δ	Relative expression ratio		ID	Gene Name	Relative expression in zap1Δ::ZAP1	Relative expression in zap1Δ	Relative expression ratio
CAGL0K03157g	DUR31	3.74548	0.256407	14.6076		CAGL0L00429g	CAGL0L00429g	0.246551	7.02037	0.0351194
CAGL0M03377g	CAGL0M03377g	1.3833	0.139134	9.94222		CAGL0E00275g	EPA20	0.346305	6.5907	0.0525445
CAGL0E05984g	CAGL0E05984g	3.16586	0.36064	8.77845		CAGL0I04246g	SUT1	0.213584	3.62229	0.0589639
CAGL0L03982g	CAGL0L03982g	1.02986	0.120704	8.5321		CAGL0J00715g	CAGL0J00715g	0.184758	3.01714	0.0612363
CAGL0H07579g	HXK2	1.24496	0.152992	8.1374		CAGL0F04521g	CAGL0F04521g	0.19982	2.64516	0.0755417
CAGL0L00649g	CAGL0L00649g	1.21569	0.152975	7.94696		CAGL0E01353g	CAGL0E01353g	0.863617	9.06314	0.0952889
CAGL0J05852g	CAGL0J05852g	1.15771	0.149599	7.73875		CAGL0C02321g	PHM8	0.2254	2.1853	0.103144
CAGL0F08019g	PEX21	3.2405	0.4442	7.29515		CAGL0J10296g	CAGL0J10296g	0.131755	1.12523	0.117092
CAGL0G08668g	CAGL0G08668g	1.74502	0.240931	7.24281		CAGL0F04499g	CAGL0F04499g	0.695841	5.91652	0.11761
CAGL0I04994g	MET6	3.02924	0.449047	6.74592		CAGL0F05137g	CAGL0F05137g	1.98519	15.6576	0.126788
CAGL0C02211g	UTR2	3.45822	0.545204	6.34299		CAGL0M01870g	CAGL0M01870g	0.30777	2.40147	0.128159
CAGL0K00825g	CAGL0K00825g	2.35283	0.38173	6.16359		CAGL0K08624g	HAP4	0.243395	1.89482	0.128453
CAGL0J08569g	CAGL0J08569g	1.12085	0.188194	5.95585		CAGL0K12144g	FES1	0.158484	1.21685	0.13024
CAGL0D00198g	CAGL0D00198g	0.849754	0.14304	5.94067		CAGL0K07315g	CAGL0K07315g	0.316569	2.38641	0.132655
CAGL0D05742g	CAGL0D05742g	1.19625	0.202505	5.90727		CAGL0J09944g	AQR1	0.230574	1.73457	0.132929
CAGL0I02178g	CAGL0I02178g	2.79106	0.479714	5.81816		CAGL0D05632g	CAGL0D05632g	0.517829	3.86402	0.134013
CAGL0B04543g	CAGL0B04543g	1.42349	0.246225	5.78124		CAGL0J04554g	CAGL0J04554g	1.41737	9.96201	0.142277
CAGL0L11440g	CAGL0L11440g	1.01148	0.185009	5.46718		CAGL0L10142g	RSB1	0.574502	4.02398	0.14277
CAGL0B02651g	CAGL0B02651g	1.29077	0.243226	5.3069		CAGL0K07205g	CAGL0K07205g	0.386023	2.63019	0.146767
CAGL0F00825g	GSH2	1.49061	0.281188	5.30112		CAGL0L06138g	TPN1	0.435996	2.92559	0.149029
CAGL0I10791g	CAGL0I10791g	3.57733	0.677642	5.27908		CAGL0H10076g	CAGL0H10076g	0.292097	1.91531	0.152506
CAGL0B02475g	PHO84	2.61176	0.505701	5.16462		CAGL0E04774g	CAGL0E04774g	0.24753	1.58924	0.155754
CAGL0L02365g	CAGL0L02365g	1.11377	0.228452	4.87528		CAGL0E04906g	CAGL0E04906g	0.244405	1.56612	0.156058
CAGL0M01760g	CDR1	2.0433	0.420601	4.85806		CAGL0C03740g	CAGL0C03740g	0.962332	6.04838	0.159106
CAGL0C00319g	CAGL0C00319g	0.917069	0.190151	4.82284		CAGL0J04048g	CAGL0J04048g	0.313946	1.93964	0.161858
CAGL0K07436g	CAGL0K07436g	1.2411	0.25768	4.81642		CAGL0K08602g	CAGL0K08602g	0.389915	2.32461	0.167734
CAGL0J02398g	CAGL0J02398g	1.33529	0.277309	4.81517		CAGL0I07425g	CAGL0I07425g	0.100234	0.593325	0.168937
CAGL0D01034g	VIG9	1.09743	0.231134	4.74805		CAGL0I01496g	CAGL0I01496g	0.24652	1.36533	0.180558
CAGL0B01507g	ARG8	2.45909	0.519359	4.73485		CAGL0I08195g	CAGL0I08195g	0.438297	2.41884	0.181202
CAGL0M00374g	CAGL0M00374g	0.818634	0.176389	4.64107		CAGL0M08822g	HSP78	0.154829	0.850616	0.18202
CAGL0K05709g	CAGL0K05709g	1.46282	0.318495	4.59289		CAGL0G08602g	CAGL0G08602g	0.307054	1.62824	0.188581
CAGL0J08415g	SAM2	1.00536	0.21969	4.57625		CAGL0I01408g	CYC1	0.265946	1.40263	0.189605
CAGL0M05533g	DUR1,2	1.26991	0.277722	4.57259		CAGL0I09724g	CAGL0I09724g	0.561576	2.92645	0.191897
CAGL0A02299g	CAGL0A02299g	0.974385	0.218168	4.4662		CAGL0A04499g	CAGL0A04499g	0.466341	2.38425	0.195592
CAGL0I00704g	CAGL0I00704g	1.69707	0.394818	4.29836		CAGL0H08283g	HSP10	0.238477	1.2168	0.195986
CAGL0H06149g	CAGL0H06149g	1.70927	0.399026	4.28362		CAGL0J04224g	CAGL0J04224g	0.402662	2.0543	0.19601
CAGL0I01672g	CAGL0I01672g	0.937178	0.220343	4.25327		CAGL0M04499g	CAGL0M04499g	0.295875	1.50254	0.196917
CAGL0J04290g	CAGL0J04290g	1.11509	0.269677	4.13493		CAGL0J07502g	CAGL0J07502g	0.325163	1.64985	0.197087
CAGL0L05522g	CAGL0L05522g	1.27757	0.31197	4.09518		CAGL0E06688g	EPA3	0.549317	2.76956	0.198341
CAGL0I00924g	CAGL0I00924g	1.05033	0.256834	4.08951		CAGL0A03102g	ARO10	0.554325	2.78271	0.199203
CAGL0L03377g	CAGL0L03377g	1.56108	0.38237	4.08265		CAGL0E02255g	CAGL0E02255g	0.36263	1.7989	0.201585
CAGL0C01705g	GPX2	1.01947	0.251655	4.05106		CAGL0G02189g	MTD1	1.03092	5.10928	0.201774
CAGL0F08965g	CAGL0F08965g	1.60261	0.396327	4.04366		CAGL0G09042g	CAGL0G09042g	0.537035	2.65884	0.201981
CAGL0B04499g	CAGL0B04499g	1.16937	0.290362	4.02729		CAGL0H09482g	CAGL0H09482g	1.01214	4.92529	0.205498
CAGL0F06347g	STV1	1.59793	0.400877	3.9861		CAGL0M07744g	CAGL0M07744g	0.52746	2.55668	0.206307
CAGL0B03047g	ILV5	2.01529	0.505865	3.98385		CAGL0K05797g	EMI1	0.498641	2.38935	0.208693
CAGL0B00550g	CAGL0B00550g	1.18313	0.298056	3.96949		CAGL0K12254g	CAGL0K12254g	0.313826	1.46693	0.213935
CAGL0A03949g	CAGL0A03949g	1.84756	0.467515	3.95187		CAGL0C04323g	CAGL0C04323g	0.29086	1.32235	0.219958
CAGL0C05313g	CAGL0C05313g	1.6825	0.426163	3.94802		CAGL0I00550g	CAGL0I00550g	0.300484	1.36006	0.220934
CAGL0G06402g	CAGL0G06402g	1.84583	0.469334	3.93286		CAGL0I09086g	CAGL0I09086g	0.303853	1.3566	0.223981
CAGL0I08833g	CAGL0I08833g	1.38394	0.354026	3.90916		CAGL0I10384g	TPO3	0.311621	1.36659	0.228029
CAGL0J03058g	CAGL0J03058g	1.55882	0.399943	3.89761		CAGL0E00803g	CAGL0E00803g	0.263942	1.15604	0.228316
CAGL0A01199g	DIP5	3.46865	0.89173	3.8898		CAGL0I10010g	CAGL0I10010g	0.17874	0.782216	0.228504
CAGL0B01903g	CAGL0B01903g	1.72767	0.449339	3.84492		CaglfMp05	Cgai1	0.406441	1.77004	0.229622
CAGL0E04334g	ERG11	2.3479	0.615761	3.81301		CAGL0E00341g	MTL1a	0.440396	1.91222	0.230306
CAGL0A04565g	SWI4	1.65652	0.434655	3.81111		CAGL0A02255g	CAGL0A02255g	1.22804	5.32178	0.230758
CAGL0G00682g	CAGL0G00682g	0.873914	0.229413	3.80935		CAGL0M08800g	YAP6	0.572497	2.46899	0.231875
CAGL0K04125g	CAGL0K04125g	1.45308	0.382919	3.79475		CAGL0C02893g	CAGL0C02893g	0.434133	1.8576	0.233706
CAGL0F04939g	CAGL0F04939g	2.08917	0.556041	3.75722		CAGL0F01111g	CAGL0F01111g	0.271714	1.16243	0.233746
CAGL0L01485g	CAGL0L01485g	1.53708	0.410045	3.74856		CaglfMp12	COX3	0.398444	1.70343	0.233907
CAGL0H07513g	IFA38	1.1599	0.31117	3.72755		CAGL0B02387g	CAGL0B02387g	0.366419	1.54902	0.236549
CAGL0L09086g	CAGL0L09086g	1.03128	0.277865	3.71144		CAGL0D04422g	CAGL0D04422g	0.487912	2.06241	0.236573
CAGL0K02431g	CAGL0K02431g	2.57717	0.695555	3.70521		CAGL0A04103g	CAGL0A04103g	0.603227	2.53462	0.237995
CAGL0J09834g	CAGL0J09834g	1.66933	0.451726	3.69545		CAGL0J05302g	CAGL0J05302g	0.301246	1.26493	0.238152
CAGL0J10978g	CAGL0J10978g	1.36827	0.370714	3.6909		CAGL0L01771g	CAGL0L01771g	0.713553	2.99193	0.238492
CAGL0K08492g	CAGL0K08492g	1.19628	0.326747	3.66117		CAGL0G05313g	CAGL0G05313g	0.367727	1.5273	0.240769
CAGL0C04917g	CAGL0C04917g	3.27802	0.895601	3.66013		CAGL0L00803g	CAGL0L00803g	0.407278	1.68508	0.241697
CAGL0L07216g	CAGL0L07216g	1.40756	0.386241	3.64425		CAGL0L11154g	CAGL0L11154g	0.137204	0.563106	0.243656
CAGL0K07546g	PMU2	2.18784	0.601944	3.63463		CAGL0J06138g	CAGL0J06138g	0.375731	1.54152	0.243741
CAGL0H09878g	IPP1	0.93908	0.258712	3.62983		CAGL0L03916g	CAGL0L03916g	0.448837	1.79068	0.250653
CAGL0K12694g	ACT1	1.19919	0.332848	3.60283		CAGL0G03883g	CAGL0G03883g	0.272785	1.0832	0.251834
CAGL0L12364g	ERG10	1.59619	0.444261	3.5929		CAGL0J02926g	PET117	0.53177	2.11011	0.252011
CAGL0M00880g	CAR2	3.00892	0.83805	3.59038		CAGL0K04301g	CAGL0K04301g	0.432975	1.70619	0.253767
CAGL0E02519g	CAGL0E02519g	1.26635	0.354798	3.5692		CAGL0E04312g	CAGL0E04312g	0.340773	1.33117	0.255994
CAGL0A00363g	CAGL0A00363g	2.29277	0.643425	3.56338		CAGL0M00132g	EPA12	0.696447	2.71167	0.256834
CAGL0H09460g	CAGL0H09460g	1.24354	0.350149	3.55146		CaglfMp08	ATP8	0.599473	2.31002	0.25951
CAGL0F06941g	PYC1	1.15999	0.327409	3.54294		CAGL0G03795g	SSA1	0.239356	0.920961	0.259899
CAGL0H04081g	ERG13	1.239	0.350113	3.53885		CAGL0J00913g	CAGL0J00913g	0.317261	1.21871	0.260324
CAGL0J11044g	CAGL0J11044g	1.29601	0.366623	3.535		CAGL0J06160g	CAGL0J06160g	0.461651	1.74847	0.264031
CAGL0I08987g	CAGL0I08987g	2.23874	0.633879	3.5318		CaglfMp11	COX2	0.406191	1.52758	0.265904
CAGL0J04158g	RCN2	1.25998	0.358964	3.51006		CAGL0J11968g	EPA15	0.70808	2.65485	0.266712
CAGL0M12386g	CAGL0M12386g	0.695641	0.198725	3.50053		CAGL0D02640g	CAGL0D02640g	0.350124	1.30905	0.267464
CAGL0E02233g	CAGL0E02233g	1.74641	0.499978	3.49298		CAGL0E00187g	CAGL0E00187g	0.517984	1.9288	0.268552
CAGL0H09086g	CAGL0H09086g	1.67778	0.484158	3.46535		CAGL0H08393g	CAGL0H08393g	0.543371	2.02061	0.268914
CAGL0G09361g	CAGL0G09361g	1.27054	0.367334	3.4588		CAGL0K04257g	RME1	0.329449	1.22399	0.269161
CAGL0A00429g	ERG4	1.80073	0.524929	3.43042		CAGL0F03311g	CAGL0F03311g	0.336365	1.23128	0.273184
CAGL0E05236g	CAGL0E05236g	1.07731	0.317372	3.39446		CAGL0F04125g	CAGL0F04125g	0.237505	0.867406	0.273811
CAGL0M13651g	CAGL0M13651g	1.1317	0.33633	3.36486		CAGL0I04444g	CAGL0I04444g	0.977624	3.57002	0.273843
CAGL0D02134g	CAGL0D02134g	1.55293	0.465037	3.33936		CAGL0I05934g	CAGL0I05934g	0.249415	0.903907	0.27593
CAGL0G02937g	CAGL0G02937g	2.19381	0.663592	3.30596		CAGL0E04598g	CDC34	0.556582	2.01006	0.276899
CAGL0E01111g	CAGL0E01111g	1.58513	0.481229	3.29393		CAGL0L10406g	CYT1	0.424354	1.52254	0.278714
CAGL0A01738g	CAGL0A01738g	0.923655	0.280716	3.29035		CAGL0C03674g	CAGL0C03674g	0.729913	2.61631	0.278986
CAGL0J11836g	CAGL0J11836g	1.5146	0.460819	3.28675		CAGL0H10010g	CAGL0H10010g	0.282592	1.01078	0.279579
CAGL0H09196g	VRG4	1.72301	0.527722	3.265		CAGL0G08217g	CAGL0G08217g	0.69447	2.48061	0.279959
CAGL0G00594g	CAGL0G00594g	1.25016	0.386425	3.2352		CAGL0E05654g	CAGL0E05654g	0.658644	2.34514	0.280854
CAGL0C04609g	CAGL0C04609g	0.82601	0.256484	3.22051		CAGL0J11528g	CAGL0J11528g	0.444134	1.58103	0.280913
CAGL0M00220g	CAGL0M00220g	0.8849	0.275816	3.20829		CAGL0M03179g	CAGL0M03179g	0.476631	1.69109	0.281848
CAGL0K04609g	CAGL0K04609g	1.20239	0.374816	3.20794		CAGL0G06182g	CAGL0G06182g	0.872547	3.09413	0.282001
CAGL0I02684g	CAGL0I02684g	1.81885	0.569363	3.19454		CAGL0M08536g	CAGL0M08536g	0.643966	2.27799	0.282691
CAGL0K11616g	CAGL0K11616g	1.67298	0.524143	3.19185		CAGL0C03553g	CAGL0C03553g	0.481055	1.69822	0.28327
CAGL0J05544g	CAGL0J05544g	1.14197	0.358709	3.18356		CaglfMp04	COX1	0.400968	1.40206	0.285985
CAGL0J02684g	CAGL0J02684g	1.29826	0.408967	3.17449		CAGL0M01980g	CAGL0M01980g	0.54657	1.90666	0.286664
CAGL0C04235g	CAGL0C04235g	1.79115	0.568354	3.15146		CAGL0D05434g	ROX1	1.97381	6.79714	0.290389
CAGL0I03806g	CAGL0I03806g	1.02867	0.326712	3.14857		CAGL0C04785g	CAGL0C04785g	0.436697	1.50028	0.291076
CAGL0E00649g	CAGL0E00649g	1.33996	0.425835	3.14667		CAGL0L00583g	CAGL0L00583g	0.320292	1.0853	0.295119
CAGL0J01661g	CAGL0J01661g	1.77179	0.563071	3.14666		CAGL0M05115g	CAGL0M05115g	0.491092	1.65853	0.296101
CAGL0M11704g	AHP1	2.56015	0.814637	3.14269		CaglfMp03	cytB	0.323601	1.09281	0.296117
CAGL0K07788g	CAGL0K07788g	1.09992	0.350233	3.14055		CAGL0L06666g	YHB1	0.216765	0.731016	0.296526
CAGL0K12848g	SEC53	1.24479	0.400087	3.1113		CAGL0L06512g	CAGL0L06512g	0.343725	1.15799	0.29683
CAGL0I06182g	PIR2	1.03687	0.33809	3.06684		CAGL0M11440g	CAGL0M11440g	0.584589	1.9473	0.300205
CAGL0E03245g	CAGL0E03245g	2.72647	0.890866	3.06047		CAGL0H03113g	CAGL0H03113g	0.592916	1.95686	0.302994
CAGL0M09020g	CAGL0M09020g	1.03013	0.340428	3.02597		CAGL0J11891g	AWP3	0.749829	2.46545	0.304135
CAGL0I06963g	CAGL0I06963g	1.70136	0.562643	3.02388		CAGL0E06644g	EPA1	0.723898	2.36988	0.305458
CAGL0B04697g	CAGL0B04697g	1.29366	0.429255	3.01373		CAGL0L00495g	HSC82	0.225139	0.73634	0.305755
CAGL0J00451g	CAGL0J00451g	2.64815	0.881104	3.00549		CAGL0L12276g	CAGL0L12276g	0.542327	1.76264	0.307678
CAGL0C05269g	CAGL0C05269g	1.08699	0.362486	2.9987		CAGL0G03949g	CAGL0G03949g	0.644376	2.08017	0.30977
CAGL0L09108g	CAGL0L09108g	1.15506	0.385236	2.99833		CAGL0K07007g	CAGL0K07007g	0.446192	1.43366	0.311226
CAGL0H05665g	GLR1	1.46936	0.492829	2.98149		CAGL0F02607g	CAGL0F02607g	0.59938	1.91351	0.313236
CAGL0G07040g	CAGL0G07040g	1.45094	0.490504	2.95806		CAGL0K02277g	CAGL0K02277g	0.261005	0.831586	0.313864
CAGL0C05071g	CAGL0C05071g	0.851266	0.28802	2.95558		CAGL0F09075g	CAGL0F09075g	0.563607	1.78634	0.31551
CAGL0L07502g	CAGL0L07502g	1.05472	0.357623	2.94926		CAGL0J04840g	CAGL0J04840g	0.586399	1.85833	0.315552
CAGL0G03069g	CAGL0G03069g	1.64006	0.558112	2.93859		CAGL0L08008g	CAGL0L08008g	0.443948	1.40491	0.315997
CAGL0C03850g	CAGL0C03850g	1.50868	0.515283	2.92787		CAGL0A03146g	CAGL0A03146g	0.688795	2.17395	0.31684
CAGL0G04213g	CAGL0G04213g	1.70143	0.581132	2.92779		CAGL0M01716g	CAGL0M01716g	0.370761	1.16565	0.318074
CAGL0G04851g	SUR4	1.74455	0.596617	2.92408		CAGL0J10494g	CAGL0J10494g	1.51405	4.73736	0.319598
CAGL0K02629g	CAGL0K02629g	0.875435	0.299553	2.92247		CAGL0L05786g	CAGL0L05786g	0.249977	0.78184	0.319729
CAGL0E01177g	CPR1	0.988282	0.338409	2.92038		CAGL0H03707g	CAGL0H03707g	0.320676	1.00146	0.320208
CAGL0J09350g	CDC48	1.03523	0.354571	2.91966		CAGL0J05159g	CAGL0J05159g	0.401779	1.25237	0.320816
CAGL0J00385g	CAGL0J00385g	1.05444	0.363088	2.9041		CAGL0I10923g	CAGL0I10923g	0.39267	1.213	0.323719
CAGL0K11088g	CAGL0K11088g	1.20872	0.416611	2.9013		CAGL0J01529g	CAGL0J01529g	0.616152	1.89397	0.325323
CAGL0G00814g	CHS5	1.53069	0.530699	2.88429		CaglfMp10	ATP9	0.43753	1.34128	0.326203
CAGL0K04015g	CAGL0K04015g	1.34407	0.467262	2.87648		CAGL0E00891g	CAGL0E00891g	0.531987	1.6277	0.326834
CAGL0J01243g	CTF13	1.5027	0.522539	2.87577		CAGL0I07359g	INO4	1.00872	3.07504	0.328035
CAGL0M07447g	CAGL0M07447g	1.00394	0.350534	2.86404		CAGL0K07964g	CAGL0K07964g	0.51704	1.57598	0.328075
CAGL0L01969g	CAGL0L01969g	1.59772	0.559997	2.85309		CAGL0M07546g	CAGL0M07546g	0.450219	1.36809	0.329085
CAGL0J06424g	CAGL0J06424g	2.10019	0.736387	2.85202		CAGL0G06688g	MET4	0.47374	1.43782	0.329485
CAGL0L02299g	VPS1	1.62501	0.570507	2.84836		CAGL0C01155g	CAGL0C01155g	0.326869	0.990723	0.32993
CAGL0H00594g	CAGL0H00594g	0.781997	0.27497	2.84393		CAGL0E06248g	RCN1	0.534799	1.61856	0.330416
CAGL0K01595g	CAGL0K01595g	1.00676	0.355665	2.83065		CAGL0L07546g	CAGL0L07546g	0.476556	1.43636	0.33178
CAGL0B03839g	MET3	0.917877	0.324275	2.83055		CAGL0L05984g	CAGL0L05984g	0.813702	2.45239	0.331799
CAGL0A02002g	CAGL0A02002g	0.888778	0.314135	2.82928		CAGL0G06710g	CAGL0G06710g	0.679367	2.04705	0.331876
CAGL0K05137g	CAGL0K05137g	1.2311	0.436618	2.81962		CAGL0D00814g	CAGL0D00814g	0.567688	1.70977	0.332026
CAGL0L02013g	CAGL0L02013g	1.68799	0.601176	2.80782		CAGL0J09702g	CAGL0J09702g	0.979669	2.94553	0.332595
CAGL0D04026g	CAGL0D04026g	0.970588	0.346783	2.79883		CAGL0J02948g	FCY2	0.922057	2.76704	0.333228
CAGL0H10494g	CAGL0H10494g	1.18524	0.4244	2.79275		CAGL0I09108g	CAGL0I09108g	1.02376	3.06428	0.334095
CAGL0E02827g	CAGL0E02827g	1.43868	0.515876	2.7888		CAGL0J11462g	CAGL0J11462g	0.728107	2.16763	0.3359
CAGL0E05698g	CAGL0E05698g	2.17895	0.784848	2.77627		CAGL0A00737g	CAGL0A00737g	0.35639	1.06094	0.335919
CAGL0M02695g	CAGL0M02695g	1.84658	0.669136	2.75965		CAGL0G03421g	FLO8	0.52107	1.54954	0.336275
CAGL0L01397g	CAGL0L01397g	1.83929	0.666736	2.75865		CAGL0J09680g	CAGL0J09680g	0.762088	2.25941	0.337295
CAGL0H00572g	CAGL0H00572g	0.462239	0.167671	2.75682		CAGL0K01727g	RPN4	0.413364	1.2182	0.339323
CAGL0M10219g	CAGL0M10219g	1.7759	0.644444	2.75571		CAGL0K02519g	CAGL0K02519g	0.261638	0.769698	0.339923
CAGL0M12034g	PYK1	0.942315	0.34203	2.75507		CAGL0M10087g	YAP3b	0.448369	1.31868	0.340014
CAGL0H06963g	CAGL0H06963g	0.959967	0.350525	2.73865		CAGL0C02365g	CAGL0C02365g	0.419632	1.23368	0.340145
CAGL0F07865g	UPC2B	2.30735	0.843027	2.73699		CAGL0A02321g	HXT3	0.542391	1.58724	0.341719
CAGL0E05214g	CAGL0E05214g	0.846716	0.310413	2.72771		CAGL0D03982g	CAGL0D03982g	0.520559	1.51841	0.342832
CAGL0J03278g	CAGL0J03278g	1.72115	0.631633	2.72492		CAGL0L09174g	CAGL0L09174g	0.526884	1.52981	0.344412
CAGL0K06787g	CAGL0K06787g	2.43374	0.895536	2.71764		CAGL0B03223g	CAGL0B03223g	0.509541	1.47382	0.345729
CAGL0M09636g	CAGL0M09636g	0.969724	0.357651	2.71137		CAGL0F00231g	CAGL0F00231g	0.59268	1.70943	0.346712
CAGL0H05005g	CAGL0H05005g	0.865111	0.32141	2.69162		CAGL0M10890g	CAGL0M10890g	0.501083	1.44389	0.347037
CAGL0G07909g	CAGL0G07909g	1.10518	0.411744	2.68413		CAGL0K04873g	CAGL0K04873g	0.527416	1.51749	0.347558
CAGL0B00814g	CAGL0B00814g	1.05615	0.397501	2.65697		CAGL0H07557g	CAGL0H07557g	0.744003	2.13689	0.34817
CAGL0I06743g	FTR1	2.30522	0.868936	2.65292		CAGL0K05775g	CAGL0K05775g	0.606576	1.74085	0.348437
CAGL0D00704g	CAGL0D00704g	1.07066	0.403604	2.65275		CAGL0C04169g	CAGL0C04169g	0.553792	1.58845	0.348637
CAGL0F03553g	DAP1	1.07545	0.405643	2.65121		CAGL0H02519g	CAGL0H02519g	0.563326	1.60784	0.350361
CAGL0F01463g	TIR1	1.31698	0.49795	2.64481		CAGL0K00110g	AWP2	0.649231	1.85101	0.350745
CAGL0H01573g	CAGL0H01573g	1.72436	0.65409	2.63627		CAGL0F05049g	CAGL0F05049g	0.560514	1.59009	0.352505
CAGL0I04730g	HMT1	2.56956	0.980082	2.62178		CAGL0B02431g	CAGL0B02431g	0.611382	1.73076	0.353245
CAGL0H05445g	PGI1	0.66096	0.25259	2.61673		CAGL0E06116g	CAGL0E06116g	0.314861	0.889567	0.353949
CAGL0I06578g	YEY2	1.00094	0.383218	2.61193		CAGL0C00693g	CCC1	0.495611	1.40022	0.353952
CAGL0M04895g	CAGL0M04895g	1.1593	0.445525	2.6021		CAGL0J08184g	CAGL0J08184g	0.505975	1.4259	0.354847
CAGL0D00176g	CAGL0D00176g	2.74784	1.05995	2.59244		CAGL0D03388g	CAGL0D03388g	0.610504	1.7097	0.357083
CAGL0G06996g	CAGL0G06996g	2.05462	0.793989	2.58772		CAGL0M12551g	CAGL0M12551g	0.307407	0.859217	0.357776
CAGL0L10780g	CAGL0L10780g	2.74148	1.06124	2.58328		CAGL0H08910g	CAGL0H08910g	0.79735	2.22463	0.35842
CAGL0M11836g	CAGL0M11836g	1.67354	0.648454	2.58081		CAGL0K00170g	EPA22	0.5686	1.58331	0.35912
CAGL0E05610g	CAGL0E05610g	0.946002	0.367926	2.57117		CAGL0M06347g	CAGL0M06347g	0.529887	1.47403	0.359483
CAGL0F00209g	CAGL0F00209g	0.614512	0.239683	2.56385		CAGL0E02079g	CAGL0E02079g	0.460488	1.27997	0.359764
CAGL0H02255g	CAGL0H02255g	1.12381	0.438561	2.5625		CAGL0H08261g	CAGL0H08261g	0.512394	1.41937	0.361001
CAGL0J03124g	CAGL0J03124g	1.03091	0.402496	2.5613		CAGL0H02959g	TOS8	0.360075	0.99643	0.361365
CAGL0M06633g	CAGL0M06633g	1.02924	0.402172	2.55921		CAGL0M01914g	CAGL0M01914g	0.690283	1.90552	0.362256
CAGL0L03113g	CAGL0L03113g	1.67359	0.654055	2.5588		CAGL0L09383g	SUT2	0.271326	0.746193	0.363613
CAGL0L02145g	CAGL0L02145g	1.0983	0.429843	2.55513		CAGL0I10246g	PWP2	0.524613	1.44153	0.363926
CAGL0D02090g	ASC1	2.49189	0.975835	2.5536		CAGL0G01122g	CAGL0G01122g	1.22041	3.34705	0.364621
CAGL0J03674g	CAGL0J03674g	1.02382	0.401099	2.55254		CAGL0H06732g	CAGL0H06732g	0.580247	1.58793	0.36541
CAGL0L03245g	CAGL0L03245g	1.85911	0.729076	2.54996		CAGL0J06798g	CAGL0J06798g	0.363657	0.989135	0.367651
CAGL0F05225g	CAGL0F05225g	1.72958	0.68145	2.53808		CAGL0F02783g	CAGL0F02783g	0.657494	1.78778	0.36777
CAGL0J04180g	CAGL0J04180g	1.0926	0.430984	2.53513		CAGL0B01078g	CAGL0B01078g	0.306818	0.830506	0.369436
CAGL0K00913g	CAGL0K00913g	1.23684	0.489503	2.52674		CAGL0B03201g	CAGL0B03201g	0.65506	1.77211	0.36965
CAGL0J07568g	CAGL0J07568g	1.38079	0.547112	2.52378		CAGL0C02519g	CAGL0C02519g	0.388847	1.04645	0.371588
CAGL0I02156g	CAGL0I02156g	2.08694	0.827016	2.52346		CAGL0G06116g	CAGL0G06116g	0.726556	1.94367	0.373806
CAGL0L12628g	CAGL0L12628g	1.37076	0.543461	2.52227		CAGL0J11484g	DUG3	0.298552	0.796166	0.374987
CAGL0C01353g	CAGL0C01353g	1.01809	0.404193	2.51883		CAGL0A01325g	PGD1	0.702432	1.87163	0.375304
CAGL0M03773g	CAGL0M03773g	0.954668	0.379346	2.51661		CAGL0J08954g	CPR6	0.221998	0.590736	0.375799
CAGL0L03432g	CAGL0L03432g	1.44699	0.575204	2.51562		CAGL0K07183g	CAGL0K07183g	0.530239	1.39574	0.379897
CAGL0I02046g	CAGL0I02046g	0.81096	0.325502	2.49141		CAGL0G02717g	CAGL0G02717g	0.541375	1.4235	0.380312
CAGL0K12518g	CAGL0K12518g	1.439	0.582407	2.47077		CAGL0C04719g	CAGL0C04719g	0.509084	1.33696	0.380777
CAGL0L08184g	FEN1	2.02821	0.821295	2.46953		CAGL0E05434g	CAGL0E05434g	0.917937	2.40986	0.38091
CAGL0F03267g	CAGL0F03267g	1.03306	0.419388	2.46327		CAGL0E03740g	CAGL0E03740g	1.07378	2.81697	0.381184
CAGL0I04070g	CAGL0I04070g	0.93119	0.378062	2.46306		CAGL0A03080g	CAGL0A03080g	0.763167	1.99799	0.381968
CAGL0F06743g	CAGL0F06743g	1.08935	0.443006	2.45899		CAGL0D06578g	CAGL0D06578g	0.782015	2.04061	0.383227
CAGL0K07117g	CAGL0K07117g	1.2398	0.504259	2.45865		CAGL0G09603g	CAGL0G09603g	0.42195	1.09862	0.384074
CAGL0I09042g	CAGL0I09042g	0.980964	0.40005	2.4521		CAGL0C03223g	CAGL0C03223g	0.583213	1.51617	0.384662
CAGL0J02970g	CAGL0J02970g	0.883992	0.364274	2.42673		CAGL0L07590g	CAGL0L07590g	0.804186	2.08817	0.385116
CAGL0H03355g	CAGL0H03355g	1.3717	0.565325	2.42639		CAGL0A01628g	MIG1	0.782364	2.02772	0.385834
CAGL0K05577g	CAGL0K05577g	1.08417	0.446882	2.42607		CAGL0F02013g	CAGL0F02013g	0.764014	1.97773	0.386308
CAGL0K02783g	CAGL0K02783g	1.26874	0.527678	2.40438		CAGL0F07337g	CAGL0F07337g	0.795868	2.05626	0.387046
CAGL0J03938g	CAGL0J03938g	1.1793	0.492408	2.39497		CAGL0H02123g	CAGL0H02123g	0.771233	1.99066	0.387426
CAGL0G09020g	CAGL0G09020g	1.09362	0.456924	2.39344		CAGL0E00737g	CAGL0E00737g	0.69782	1.79728	0.388265
CAGL0H09966g	CAGL0H09966g	1.4887	0.62212	2.39294		CAGL0E05588g	CAGL0E05588g	0.45333	1.16689	0.388495
CAGL0K01925g	GDI1	0.892198	0.373087	2.39139		CAGL0K02321g	CAGL0K02321g	0.761366	1.95954	0.388543
CAGL0J00319g	CAGL0J00319g	1.3447	0.563302	2.38717		CAGL0A02431g	YPS7	0.702358	1.79819	0.390593
CAGL0E06028g	ALG5	2.104	0.88546	2.37616		CAGL0J09966g	YDJ1	0.470324	1.20143	0.391471
CAGL0M09647g	CAGL0M09647g	1.6673	0.702882	2.3721		CAGL0F01529g	CAGL0F01529g	0.689182	1.75462	0.392781
CAGL0M10769g	CAGL0M10769g	1.05567	0.44771	2.35792		CAGL0K12738g	CAGL0K12738g	0.383647	0.975836	0.393147
CAGL0E05896g	CAGL0E05896g	1.22078	0.518219	2.35571		CAGL0F01265g	YAP7	0.773523	1.9583	0.394998
CAGL0I02530g	CAGL0I02530g	0.792153	0.336576	2.35356		CAGL0A00935g	CAGL0A00935g	0.7548	1.90718	0.395768
CAGL0I07117g	CAGL0I07117g	0.906431	0.385325	2.35238		CAGL0H01859g	CAGL0H01859g	0.589215	1.48038	0.398017
CAGL0I01188g	CAGL0I01188g	1.05272	0.447958	2.35004		CAGL0A02970g	CAGL0A02970g	0.599663	1.50257	0.399092
CAGL0M06963g	CAGL0M06963g	1.49021	0.634205	2.34973		CAGL0I10200g	PWP3	0.633501	1.58642	0.399327
CAGL0J01958g	CAGL0J01958g	1.07178	0.456676	2.34692		CAGL0M10235g	CAGL0M10235g	0.782076	1.95838	0.399349
CAGL0J05742g	CAGL0J05742g	1.15544	0.493704	2.34034		CAGL0A01408g	CAGL0A01408g	0.739271	1.85045	0.399507
CAGL0B01166g	SWI6	0.965567	0.412664	2.33984		CAGL0D02948g	KAR2	0.310426	0.776512	0.39977
CAGL0H09746g	CAGL0H09746g	1.52166	0.651101	2.33706		CAGL0F07359g	CAGL0F07359g	0.656063	1.63151	0.402121
CAGL0B03993g	CAGL0B03993g	1.63107	0.698213	2.33606		CAGL0B00242g	CAGL0B00242g	0.848113	2.10442	0.403016
CAGL0K04037g	FKS2	1.08746	0.465716	2.33503		CAGL0H09152g	CAGL0H09152g	0.620473	1.53777	0.40349
CAGL0L03846g	CAGL0L03846g	2.47074	1.05951	2.33197		CAGL0H05819g	CAGL0H05819g	0.726899	1.7996	0.403923
CAGL0H05753g	CAGL0H05753g	1.21709	0.522163	2.33087		CAGL0I03190g	RIP1	0.579262	1.43237	0.404407
CAGL0I00484g	CAGL0I00484g	0.925146	0.397229	2.329		CAGL0B01595g	CAGL0B01595g	0.675413	1.66544	0.405547
CAGL0H04653g	ERG6	1.74018	0.748573	2.32466		CAGL0L00451g	CAGL0L00451g	0.957517	2.35973	0.405774
CAGL0H08602g	CAGL0H08602g	1.45186	0.626671	2.31679		CAGL0C02541g	CAGL0C02541g	0.387509	0.954342	0.406049
CAGL0B03421g	CAGL0B03421g	1.35663	0.58691	2.31148		CAGL0L12320g	CAGL0L12320g	0.702172	1.72802	0.406345
CAGL0E05808g	THI6	1.16076	0.502238	2.31118		CAGL0L06072g	CAGL0L06072g	0.491456	1.2071	0.407139
CAGL0M01628g	SAC7	1.80381	0.782486	2.30523		CAGL0J10846g	CAGL0J10846g	0.510965	1.25471	0.407237
CAGL0C00649g	VMA2	1.11897	0.486661	2.29928		CAGL0I03168g	CAGL0I03168g	0.464482	1.1383	0.40805
CAGL0H09504g	CAGL0H09504g	1.82335	0.793953	2.29655		CAGL0H08954g	CAGL0H08954g	0.734724	1.79722	0.408811
CAGL0H08459g	CAGL0H08459g	1.37243	0.598096	2.29466		CAGL0K02805g	IPC1	0.691869	1.69129	0.409078
CAGL0J07238g	RPS12	1.78124	0.777636	2.29059		CAGL0H04873g	CAGL0H04873g	0.382803	0.935182	0.409335
CAGL0D02618g	PEX11	1.00857	0.440492	2.28964		CAGL0D03652g	CAGL0D03652g	0.568386	1.38609	0.410063
CAGL0C01375g	CAGL0C01375g	1.01253	0.443138	2.28492		CAGL0I00286g	CAGL0I00286g	0.44607	1.08767	0.410114
CAGL0J00495g	CAGL0J00495g	1.47353	0.648763	2.27129		CAGL0L02981g	CAGL0L02981g	0.726205	1.76147	0.412273
CAGL0I08283g	PRO3	0.907718	0.399822	2.27031		CAGL0A04367g	CAGL0A04367g	0.858282	2.08164	0.41231
CAGL0I06160g	PIR4	0.880106	0.388113	2.26765		CAGL0K05467g	CDC21	0.575128	1.39034	0.413659
CAGL0G09977g	GDB1	0.752412	0.332499	2.2629		CAGL0G03509g	CAGL0G03509g	0.644079	1.5525	0.414866
CAGL0K09064g	CAGL0K09064g	0.923402	0.408455	2.26072		CAGL0M07832g	CAGL0M07832g	0.78298	1.88705	0.414922
CAGL0E06358g	GPM1	0.654607	0.289844	2.25848		CAGL0H07645g	CAGL0H07645g	0.582222	1.39717	0.416714
CAGL0F05731g	CAGL0F05731g	1.37694	0.609963	2.25742		CAGL0L06864g	CAGL0L06864g	0.431015	1.03399	0.416848
CAGL0D01760g	CAGL0D01760g	1.32579	0.587864	2.25527		CAGL0H02035g	CAGL0H02035g	0.737094	1.76736	0.41706
CAGL0C04411g	CAGL0C04411g	1.53654	0.682317	2.25195		CaglfMp06	Cgai2	0.609982	1.46139	0.417397
CAGL0L07370g	CAGL0L07370g	1.37537	0.611088	2.25069		CAGL0B00374g	CAGL0B00374g	1.21144	2.90149	0.417522
CAGL0F01793g	ERG3	1.33256	0.593039	2.24701		CAGL0A04147g	PEX13	0.619786	1.48429	0.417564
CAGL0L12342g	CAGL0L12342g	0.866703	0.385906	2.24589		CAGL0K01947g	CAGL0K01947g	0.951008	2.26961	0.419017
CAGL0G09955g	CAGL0G09955g	0.941904	0.421096	2.23679		CAGL0H06655g	CAGL0H06655g	0.576328	1.3746	0.419271
CAGL0M09559g	CAGL0M09559g	1.71999	0.76973	2.23454		CAGL0H04691g	CAGL0H04691g	0.86806	2.0681	0.419738
CAGL0D06468g	CAGL0D06468g	1.65331	0.74109	2.23091		CAGL0F06325g	CAGL0F06325g	0.503665	1.1989	0.420105
CAGL0E02409g	CAGL0E02409g	0.903657	0.406315	2.22403		CAGL0L05676g	CAGL0L05676g	1.21136	2.88266	0.420222
CAGL0K06677g	MET8	0.868645	0.390986	2.22168		CAGL0I07315g	CAGL0I07315g	0.75126	1.78762	0.420257
CAGL0K09240g	CAGL0K09240g	1.47303	0.663278	2.22083		CAGL0F03641g	CAGL0F03641g	0.357133	0.848465	0.420917
CAGL0J07436g	PDR16	1.73327	0.783138	2.21323		CAGL0H01375g	SUR2	0.591189	1.40429	0.420989
CAGL0J06468g	CAGL0J06468g	0.91123	0.412644	2.20827		CAGL0L09339g	HAA1	0.594673	1.41105	0.421441
CAGL0B02563g	GIN3	1.05742	0.480201	2.20204		CAGL0G04169g	CAGL0G04169g	0.660334	1.56682	0.421449
CAGL0H09064g	FUR1	1.31015	0.595675	2.19943		CAGL0I06226g	CAGL0I06226g	0.771407	1.82808	0.421977
CAGL0L06556g	CAGL0L06556g	1.64745	0.749256	2.19878		CAGL0B04895g	CAGL0B04895g	0.629684	1.4918	0.422098
CAGL0A03971g	CAGL0A03971g	1.16041	0.52943	2.19181		CAGL0K10604g	CAGL0K10604g	0.505015	1.19539	0.422471
CAGL0C05115g	ARG1	3.16038	1.44282	2.19042		CAGL0G05698g	GDH2	0.322625	0.763649	0.422478
CAGL0H04741g	CAGL0H04741g	1.09782	0.501789	2.1878		CAGL0M13717g	CAGL0M13717g	0.954921	2.25127	0.42417
CAGL0M12595g	CAGL0M12595g	1.12952	0.517229	2.1838		CAGL0C02057g	CAGL0C02057g	0.574887	1.35104	0.425515
CAGL0G07689g	CAGL0G07689g	1.3172	0.604171	2.18017		CAGL0I06270g	CAGL0I06270g	0.511355	1.20027	0.426033
CAGL0H10604g	PUB1	1.65012	0.75887	2.17444		CAGL0K04697g	CAGL0K04697g	0.665265	1.55805	0.426985
CAGL0L06974g	CAGL0L06974g	0.731823	0.337826	2.16627		CAGL0E01441g	CAGL0E01441g	0.594654	1.38882	0.428173
CAGL0J07128g	CAGL0J07128g	0.934317	0.431941	2.16307		CAGL0M02101g	CAGL0M02101g	0.606858	1.4164	0.42845
CAGL0C02189g	SAH1	2.24227	1.04119	2.15357		CAGL0L08448g	CAGL0L08448g	0.401538	0.937172	0.428457
CAGL0I04092g	CAGL0I04092g	0.962617	0.447251	2.1523		CAGL0J01595g	GLM6	0.758266	1.76856	0.428747
CAGL0G05093g	CAGL0G05093g	1.0866	0.504923	2.152		CAGL0L04070g	CAGL0L04070g	0.749029	1.74678	0.428807
CAGL0L11792g	CAGL0L11792g	1.65199	0.769281	2.14745		CAGL0C04741g	SOD1	0.487025	1.13341	0.4297
CAGL0L09889g	CAGL0L09889g	1.01277	0.471677	2.14716		CAGL0A01804g	HXT1	0.726209	1.68669	0.430554
CAGL0E01793g	YPS6	1.32215	0.616298	2.14531		CAGL0D06600g	CAGL0D06600g	0.616494	1.429	0.431415
CAGL0F04895g	CAGL0F04895g	0.611863	0.285291	2.1447		CAGL0L00227g	CAGL0L00227g	0.467756	1.08288	0.431955
CAGL0K08844g	CAGL0K08844g	1.06454	0.497182	2.14114		CAGL0L11814g	CAGL0L11814g	0.774064	1.78778	0.432974
CAGL0G03751g	CAGL0G03751g	0.910365	0.425204	2.14101		CAGL0J08349g	CAGL0J08349g	0.964971	2.22556	0.433585
CAGL0K00979g	CAGL0K00979g	0.95283	0.445114	2.14064		CAGL0D05544g	CAGL0D05544g	0.796586	1.83248	0.434705
CAGL0H10208g	CAGL0H10208g	1.37856	0.645133	2.13686		CAGL0F03003g	CAGL0F03003g	0.49215	1.13176	0.434853
CAGL0H01309g	CAGL0H01309g	1.00334	0.469618	2.13649		CAGL0I09878g	CAGL0I09878g	0.820374	1.88367	0.43552
CAGL0L07656g	GLO1	0.759437	0.355464	2.13647		CAGL0K10824g	CAGL0K10824g	0.378025	0.867667	0.435679
CAGL0C01947g	CAGL0C01947g	1.06162	0.497064	2.13579		CAGL0I04840g	CHS3B	0.897061	2.05449	0.436634
CAGL0C03652g	CAGL0C03652g	0.976487	0.457595	2.13395		CAGL0G05329g	CAGL0G05329g	0.753931	1.72306	0.437555
CAGL0H09944g	CAGL0H09944g	1.05207	0.494188	2.12888		CAGL0J00429g	COX6	0.449787	1.02748	0.437758
CAGL0C00275g	HSP31	0.787349	0.370042	2.12773		CAGL0H03267g	CAGL0H03267g	0.570601	1.29981	0.438988
CAGL0J01870g	CAGL0J01870g	1.23245	0.579876	2.12536		CAGL0H08129g	CAGL0H08129g	0.681901	1.5529	0.439115
CAGL0J07722g	CAGL0J07722g	1.84044	0.867727	2.12099		CAGL0G06094g	CAGL0G06094g	0.514581	1.17074	0.439535
CAGL0M09735g	MEC3	0.920487	0.434158	2.12017		CAGL0L13156g	CAGL0L13156g	1.14129	2.59137	0.440419
CAGL0D01012g	CAGL0D01012g	0.928305	0.438472	2.11714		CAGL0H07491g	CAGL0H07491g	0.436408	0.987896	0.441755
CAGL0G08954g	CAGL0G08954g	1.33933	0.636244	2.10506		CAGL0G08019g	CAGL0G08019g	0.894163	2.01796	0.443102
CAGL0H08541g	CAGL0H08541g	1.1018	0.524099	2.10228		CAGL0E01727g	YPS3	0.856588	1.93276	0.443195
CAGL0M08162g	CAGL0M08162g	0.999937	0.476205	2.0998		CAGL0H00682g	CAGL0H00682g	0.336615	0.758604	0.44373
CAGL0H06787g	CAGL0H06787g	1.36689	0.652019	2.0964		CAGL0L07436g	PHO2	0.562485	1.26546	0.444491
CAGL0M08932g	CAGL0M08932g	1.56457	0.748267	2.09093		CAGL0L03652g	CAGL0L03652g	0.836162	1.87272	0.446496
CAGL0I04125g	CAGL0I04125g	0.955188	0.457023	2.09002		CAGL0J06358g	CAGL0J06358g	0.730513	1.63436	0.446973
CAGL0E03454g	IMH1	1.28264	0.614945	2.08579		CAGL0E02315g	CAGL0E02315g	0.547506	1.22353	0.447481
CAGL0B03905g	CAGL0B03905g	1.18497	0.568185	2.08554		CAGL0I05918g	CAGL0I05918g	0.677965	1.51448	0.447656
CAGL0K00319g	CAGL0K00319g	0.718115	0.344823	2.08256		CAGL0I01342g	CAGL0I01342g	0.786972	1.75179	0.449238
CAGL0M09064g	CAGL0M09064g	1.62215	0.779111	2.08205		CAGL0K01375g	MRP10	0.78455	1.74522	0.449543
CAGL0M08514g	PIR5	0.967877	0.465081	2.08109		CAGL0M08316g	CAGL0M08316g	0.526211	1.1701	0.449716
CAGL0J01221g	CAGL0J01221g	1.3655	0.656834	2.07892		CAGL0G03971g	CAGL0G03971g	0.456831	1.0139	0.450569
CAGL0F04983g	CAGL0F04983g	2.16072	1.04143	2.07475		CAGL0A01001g	CAGL0A01001g	0.797752	1.77037	0.450613
CAGL0L07172g	CAGL0L07172g	1.15104	0.556183	2.06954		CAGL0M07634g	CAGL0M07634g	0.732665	1.62455	0.450995
CAGL0I04328g	CAGL0I04328g	1.34353	0.649698	2.06794		CAGL0H08558g	ATG11	0.465002	1.03026	0.451346
CAGL0K03289g	CAGL0K03289g	0.837022	0.405425	2.06456		CAGL0F01749g	CAGL0F01749g	1.28359	2.83997	0.451974
CAGL0J04444g	CAGL0J04444g	1.79128	0.869127	2.06101		CAGL0C00407g	CAGL0C00407g	0.72448	1.60091	0.452542
CAGL0H05709g	CAGL0H05709g	2.34285	1.13976	2.05557		CAGL0K01529g	CAGL0K01529g	1.27645	2.81674	0.453165
CAGL0D00924g	CAGL0D00924g	0.911933	0.444969	2.04943		CAGL0J06336g	CAGL0J06336g	0.78411	1.72918	0.453457
CAGL0H01705g	CAGL0H01705g	1.07021	0.523621	2.04386		CAGL0L00517g	CAGL0L00517g	0.727068	1.59792	0.455008
CAGL0D05940g	ERG1	1.93531	0.947165	2.04326		CAGL0E01881g	YPS11	1.36332	2.99053	0.45588
CAGL0I05236g	BCY1	0.894939	0.438301	2.04184		CAGL0E04378g	CAGL0E04378g	0.925294	2.02506	0.456923
CAGL0J04466g	CAGL0J04466g	1.17946	0.577802	2.04129		CAGL0E01155g	CAGL0E01155g	0.850716	1.85941	0.45752
CAGL0K10758g	CAGL0K10758g	1.25752	0.616077	2.04118		CAGL0L06358g	CAGL0L06358g	0.356442	0.778006	0.458149
CAGL0C02761g	CAGL0C02761g	1.29641	0.638065	2.03179		CAGL0M07590g	CAGL0M07590g	0.755571	1.6483	0.458394
CAGL0I00770g	CAGL0I00770g	1.52664	0.752621	2.02843		CAGL0F08261g	CAGL0F08261g	0.664262	1.44865	0.458538
CAGL0F05665g	CAGL0F05665g	1.03885	0.512362	2.02757		CAGL0K05753g	CAGL0K05753g	0.937559	2.0414	0.459272
CAGL0F02101g	CAGL0F02101g	0.828542	0.410279	2.01946		CAGL0B04433g	CAGL0B04433g	0.843643	1.83319	0.460205
CAGL0M05599g	CAGL0M05599g	0.942607	0.466828	2.01918		CAGL0K04631g	CAGL0K04631g	0.643473	1.39684	0.460662
CAGL0G03663g	CAGL0G03663g	1.26239	0.625668	2.01767		CAGL0K04499g	CAGL0K04499g	1.21011	2.62599	0.460821
CAGL0E00561g	CAGL0E00561g	1.20129	0.595648	2.01677		CaglfMp09	ATP6	0.475364	1.03139	0.460898
CAGL0I05698g	CAGL0I05698g	1.10002	0.545901	2.01505		CAGL0I02838g	CAGL0I02838g	1.13293	2.45569	0.461349
CAGL0F01397g	CAGL0F01397g	1.07239	0.532675	2.01322		CAGL0B03773g	CAGL0B03773g	1.00416	2.17236	0.462246
CAGL0A04829g	CAGL0A04829g	0.545818	0.271646	2.0093		CAGL0H06633g	CAGL0H06633g	0.480544	1.03871	0.462636
CAGL0G02343g	CAGL0G02343g	1.24279	0.618716	2.00867		CAGL0H04037g	CAGL0H04037g	0.324927	0.702035	0.462835
CAGL0M11880g	CAGL0M11880g	1.1482	0.571857	2.00785		CAGL0L09691g	CAGL0L09691g	0.723495	1.56297	0.462897
CAGL0K11858g	CAGL0K11858g	0.856989	0.428239	2.00119		CAGL0F08767g	CAGL0F08767g	0.711177	1.53481	0.463364
CAGL0L08800g	CAGL0L08800g	1.12192	0.561174	1.99924		CAGL0E04246g	CAGL0E04246g	0.989931	2.13001	0.464754
CAGL0K05379g	VMA13	1.04161	0.521445	1.99755		CAGL0A03410g	CAGL0A03410g	0.644449	1.38554	0.465124
CAGL0F04235g	CAGL0F04235g	1.27031	0.636796	1.99485		CAGL0E03003g	CAGL0E03003g	0.759683	1.6325	0.465349
CAGL0M11924g	CAGL0M11924g	1.30723	0.657277	1.98886		CAGL0B04191g	CAGL0B04191g	0.651448	1.3946	0.467121
CAGL0G05489g	CAGL0G05489g	1.23892	0.624257	1.98464		CAGL0L02519g	CAGL0L02519g	0.728353	1.55606	0.468077
CAGL0I00462g	CAGL0I00462g	0.831387	0.419296	1.98282		CAGL0I07293g	CAGL0I07293g	0.803937	1.7174	0.468114
CAGL0A03828g	CAGL0A03828g	1.19647	0.603597	1.98224		CAGL0K07337g	CAGL0K07337g	0.589174	1.25759	0.468495
CAGL0H03927g	CAGL0H03927g	0.725451	0.365981	1.98221		CAGL0M13101g	CAGL0M13101g	0.622883	1.32801	0.469037
CAGL0K08668g	MET28	0.588443	0.297272	1.97947		CAGL0K04367g	CAGL0K04367g	0.659688	1.40304	0.470184
CAGL0A03993g	CAGL0A03993g	1.64718	0.832865	1.97773		CAGL0M04103g	HXT14	0.605549	1.28775	0.470239
CAGL0L08338g	CAGL0L08338g	0.973135	0.492498	1.97592		CAGL0I10147g	PWP1	0.409056	0.86969	0.470347
CAGL0K03025g	CAGL0K03025g	1.24219	0.630596	1.96987		CAGL0H08778g	CAGL0H08778g	0.346751	0.729058	0.475615
CAGL0K08822g	CAGL0K08822g	1.2809	0.651638	1.96566		CAGL0H09130g	CAGL0H09130g	0.444928	0.9293	0.478778
CAGL0I08591g	CAGL0I08591g	1.01855	0.519319	1.96132		CAGL0H03135g	MFalpha	0.666479	1.39167	0.478907
CAGL0F07491g	CAGL0F07491g	0.848155	0.433232	1.95774		CAGL0M13277g	CAGL0M13277g	0.425369	0.886565	0.479794
CAGL0F02805g	CAGL0F02805g	1.50874	0.772206	1.9538		CAGL0M11396g	CAGL0M11396g	0.625547	1.30364	0.479847
CAGL0H10252g	CAGL0H10252g	1.77568	0.911528	1.94802		CAGL0B02277g	CAGL0B02277g	1.02432	2.1313	0.480609
CAGL0L08068g	CAGL0L08068g	0.698485	0.35868	1.94738		CAGL0H08195g	CAGL0H08195g	0.424293	0.880805	0.48171
CAGL0E00473g	CAGL0E00473g	1.65467	0.852762	1.94037		CAGL0I06116g	CAGL0I06116g	1.11164	2.30553	0.482163
CAGL0G01364g	CAGL0G01364g	1.70633	0.879527	1.94005		CAGL0D02266g	CAGL0D02266g	0.373146	0.773292	0.482542
CAGL0G07271g	CAGL0G07271g	0.869767	0.448505	1.93926		CAGL0A01782g	HXT4	0.570828	1.18283	0.482596
CAGL0I08503g	CAGL0I08503g	0.784076	0.404498	1.93839		CAGL0M12188g	CAGL0M12188g	1.17993	2.44177	0.483229
CAGL0F03993g	ERG8	1.18757	0.614044	1.93401		CAGL0J10120g	CAGL0J10120g	0.78391	1.60749	0.487661
CAGL0M12254g	CAGL0M12254g	1.19699	0.622097	1.92413		CAGL0H03311g	CAGL0H03311g	0.874419	1.79168	0.488044
CAGL0K08426g	CAGL0K08426g	1.01685	0.52848	1.92411		CAGL0A03883g	CAGL0A03883g	0.745087	1.52657	0.48808
CAGL0E05148g	CAGL0E05148g	0.791914	0.412029	1.92198		CAGL0I06248g	CAGL0I06248g	1.28318	2.62731	0.488401
CAGL0F06919g	CAGL0F06919g	1.21023	0.629772	1.9217		CAGL0H00528g	CAGL0H00528g	0.579852	1.18319	0.490075
CAGL0H07535g	CAGL0H07535g	1.16344	0.606119	1.9195		CAGL0C01551g	CAGL0C01551g	0.425277	0.867518	0.490223
CAGL0K00715g	RTA1	2.15628	1.12383	1.91869		CAGL0K11814g	CAGL0K11814g	0.773184	1.57573	0.490684
CAGL0G00484g	CAGL0G00484g	2.06389	1.07695	1.91642		CAGL0J08393g	CAGL0J08393g	0.546452	1.11129	0.491726
CAGL0E01771g	YPS5	2.60051	1.35822	1.91464		CAGL0M12166g	CAGL0M12166g	0.752412	1.52915	0.492047
CAGL0L09042g	CAGL0L09042g	1.18469	0.619054	1.91371		CAGL0D01936g	SNF7	0.62601	1.26649	0.494287
CAGL0H06369g	CYS3	1.23654	0.649282	1.90448		CAGL0F04719g	CAGL0F04719g	0.436499	0.881445	0.495208
CAGL0L00319g	ERG20	0.885245	0.467291	1.89442		CAGL0L06710g	CAGL0L06710g	1.29763	2.61779	0.495697
CAGL0A02189g	CAGL0A02189g	1.5782	0.833924	1.8925		CAGL0F02563g	HPT1	1.0754	2.1673	0.496194
CAGL0M08866g	PEX29	1.15524	0.610788	1.8914		CAGL0K01507g	CAGL0K01507g	0.832901	1.67269	0.49794
CAGL0E04576g	CAGL0E04576g	1.14859	0.607332	1.89121		CAGL0L12650g	CAGL0L12650g	0.950783	1.89813	0.500905
CAGL0M13343g	GND1	0.748734	0.396585	1.88795		CAGL0I06380g	RPM2	0.5765	1.15087	0.500926
CAGL0H08976g	CAGL0H08976g	1.95629	1.03901	1.88285		CAGL0J07986g	CAGL0J07986g	1.64356	3.27368	0.502052
CAGL0I03080g	URA3	0.886257	0.471235	1.88071		CAGL0H01947g	CAGL0H01947g	0.759819	1.51203	0.502516
CAGL0K00605g	CAGL0K00605g	1.53761	0.818905	1.87764		CAGL0F03399g	SCS7	0.853621	1.69089	0.504836
CAGL0J10230g	CAGL0J10230g	1.71018	0.913939	1.87121		CAGL0J11550g	CAGL0J11550g	0.863242	1.70456	0.506431
CAGL0F02431g	ACO2	0.958617	0.512346	1.87103		CAGL0C00209g	AWP7	1.00446	1.98261	0.506632
CAGL0K04477g	CAGL0K04477g	1.60634	0.85946	1.86901		CAGL0G04763g	CAGL0G04763g	0.573617	1.13134	0.507024
CAGL0G02101g	ECM4	1.79915	0.965442	1.86356		CAGL0J02128g	CAGL0J02128g	0.854661	1.68421	0.507455
CAGL0G03685g	CAGL0G03685g	2.21654	1.19153	1.86024		CAGL0L09537g	CAGL0L09537g	0.460106	0.906091	0.507792
CAGL0I02200g	SOL3	0.801474	0.430905	1.85998		CAGL0K07986g	CAGL0K07986g	0.433279	0.851445	0.508875
CAGL0D01298g	TKL1	0.484297	0.260388	1.85991		CAGL0A03872g	CAGL0A03872g	0.637893	1.24974	0.51042
CAGL0K04279g	SCM4	0.679704	0.365575	1.85927		CAGL0D02002g	CAGL0D02002g	0.969407	1.89898	0.510487
CAGL0C01683g	CAGL0C01683g	0.930156	0.501071	1.85634		CAGL0I00836g	CAGL0I00836g	0.654538	1.28122	0.510872
CAGL0I04532g	MNN2	1.12492	0.60653	1.85469		CAGL0G04785g	CAGL0G04785g	0.879049	1.72062	0.510891
CAGL0H04961g	CAGL0H04961g	0.437139	0.235712	1.85455		CAGL0M08580g	CAGL0M08580g	1.07635	2.10272	0.511887
CAGL0D03894g	PRO1	2.15619	1.16273	1.85443		CAGL0H06677g	CAGL0H06677g	0.789629	1.5425	0.511914
CAGL0D01716g	CAGL0D01716g	1.07978	0.582854	1.85258		CAGL0F02475g	CAGL0F02475g	1.0788	2.10311	0.512955
CAGL0L06908g	CAGL0L06908g	1.14522	0.61887	1.85051		CAGL0J02024g	CAGL0J02024g	0.819263	1.59694	0.51302
CAGL0E05258g	CAGL0E05258g	1.03088	0.557123	1.85036		CAGL0E02123g	CAGL0E02123g	0.482134	0.939073	0.513415
CAGL0K05203g	CAGL0K05203g	0.850933	0.461449	1.84405		CAGL0L03091g	CAGL0L03091g	0.48651	0.945783	0.514399
CAGL0E05192g	CAGL0E05192g	0.762939	0.414359	1.84125		CAGL0L05588g	CAGL0L05588g	0.649064	1.26087	0.514774
CAGL0K03223g	CAGL0K03223g	1.10567	0.600693	1.84065		CAGL0K01903g	CAGL0K01903g	0.925951	1.79782	0.51504
CAGL0G02651g	CAGL0G02651g	0.914162	0.497255	1.83842		CAGL0M10549g	CAGL0M10549g	0.604883	1.17441	0.515051
CAGL0K01793g	CAGL0K01793g	1.10302	0.60049	1.83686		CAGL0J00407g	CAGL0J00407g	0.879637	1.70234	0.516723
CAGL0I03718g	CAGL0I03718g	0.928144	0.505677	1.83545		CAGL0J05390g	CAGL0J05390g	0.60528	1.16999	0.51734
CAGL0M00682g	CAGL0M00682g	1.02293	0.558118	1.83283		CAGL0L00157g	CAGL0L00157g	0.533196	1.02963	0.517855
CAGL0L06314g	CAGL0L06314g	2.31342	1.26227	1.83274		CAGL0C01435g	CAGL0C01435g	1.33983	2.58639	0.518032
CAGL0K08536g	APE1	0.629975	0.344769	1.82724		CAGL0B01243g	MATalpha1	1.13344	2.18787	0.518054
CAGL0I09636g	CAGL0I09636g	0.829564	0.454191	1.82646		CAGL0F06567g	CAGL0F06567g	0.637945	1.22718	0.519848
CAGL0B04257g	CAGL0B04257g	1.79848	0.984982	1.8259		CAGL0G05379g	CAGL0G05379g	0.874413	1.67801	0.521102
CAGL0K04961g	YPD1	1.65956	0.909046	1.8256		CAGL0I09482g	CAGL0I09482g	1.00704	1.93158	0.521355
CAGL0H05181g	CAGL0H05181g	1.20989	0.663125	1.82453		CAGL0A00495g	PMA1	0.830105	1.59038	0.521954
CAGL0F01969g	CAGL0F01969g	0.715299	0.392489	1.82247		CAGL0K05247g	CAGL0K05247g	0.535135	1.02478	0.522195
CAGL0M05489g	CAGL0M05489g	1.13123	0.620779	1.82228		CAGL0E06314g	CAGL0E06314g	1.23012	2.35469	0.522411
CAGL0D06154g	CAGL0D06154g	0.924796	0.507766	1.8213		CAGL0J06754g	CAGL0J06754g	0.896072	1.71136	0.523603
CAGL0K08514g	CAGL0K08514g	0.728126	0.399804	1.82121		CAGL0C00110g	EPA6	0.535345	1.01749	0.526142
CAGL0B04411g	CAGL0B04411g	1.0583	0.581765	1.81911		CAGL0L04664g	HEM15	2.12051	4.02627	0.526668
CAGL0A02926g	CAGL0A02926g	1.07104	0.589111	1.81806		CAGL0B00440g	CAGL0B00440g	0.476367	0.903636	0.527167
CAGL0F05335g	CAGL0F05335g	1.0685	0.59022	1.81034		CAGL0M07513g	CAGL0M07513g	0.918179	1.74074	0.527466
CAGL0J03300g	CAGL0J03300g	1.67815	0.927711	1.80892		CAGL0M08552g	CAGL0M08552g	0.511856	0.970204	0.527576
CAGL0B02233g	CAGL0B02233g	1.50495	0.832975	1.80672		CAGL0I09174g	CAGL0I09174g	1.11875	2.11996	0.527721
CAGL0G03135g	CAGL0G03135g	1.10765	0.614007	1.80396		CAGL0E06666g	EPA2	0.844523	1.59743	0.528675
CAGL0J08096g	UFD1	1.00952	0.560399	1.80144		CAGL0D01265g	MT-I	0.18976	0.35893	0.528682
CAGL0M08646g	CAGL0M08646g	0.756388	0.421103	1.7962		CAGL0G04719g	CAGL0G04719g	1.16	2.19234	0.529117
CAGL0A02552g	CAGL0A02552g	1.16003	0.646242	1.79504		CAGL0D04620g	CAGL0D04620g	0.56939	1.07508	0.529624
CAGL0L12760g	CAGL0L12760g	1.09892	0.612776	1.79334		CAGL0K10098g	CAGL0K10098g	1.14269	2.15291	0.530766
CAGL0E04224g	CAGL0E04224g	1.08472	0.607052	1.78687		CAGL0B03641g	CAGL0B03641g	0.53848	1.01438	0.530844
CAGL0F01243g	CAGL0F01243g	1.54553	0.867753	1.78107		CAGL0M09493g	CAGL0M09493g	0.985414	1.85342	0.531672
CAGL0I06072g	CAGL0I06072g	1.18677	0.666436	1.78077		CAGL0H01595g	CAGL0H01595g	0.560975	1.05362	0.532429
CAGL0E05500g	CAGL0E05500g	1.6055	0.902114	1.7797		CAGL0K11198g	CAGL0K11198g	0.554204	1.03723	0.534313
CAGL0L03454g	CAGL0L03454g	0.85989	0.483288	1.77925		CAGL0K09416g	CAGL0K09416g	1.02554	1.91719	0.53492
CAGL0J05676g	INN1	1.54095	0.867856	1.77558		CAGL0J00847g	CAGL0J00847g	0.578034	1.0801	0.535168
CAGL0M05775g	CAGL0M05775g	2.54235	1.4328	1.77439		CAGL0J07194g	PEX22	1.07527	2.00879	0.535284
CAGL0L07722g	PGK1	0.809479	0.456668	1.77258		CAGL0K01155g	CAGL0K01155g	0.479793	0.896112	0.535416
CAGL0H05137g	CAGL0H05137g	2.16799	1.22313	1.77249		CAGL0H09108g	CAGL0H09108g	0.973592	1.81789	0.535563
CAGL0A01474g	CAGL0A01474g	1.12089	0.632732	1.77152		CAGL0A02046g	CAGL0A02046g	1.16286	2.16993	0.535899
CAGL0F08459g	CAGL0F08459g	1.73819	0.98132	1.77128		CAGL0L02937g	HIS3	0.924192	1.72319	0.536326
CAGL0J10208g	CAGL0J10208g	0.920301	0.51965	1.771		CAGL0L08162g	CAGL0L08162g	0.83622	1.55535	0.53764
CAGL0K07095g	CAGL0K07095g	0.679201	0.384231	1.76769		CAGL0F04631g	CAGL0F04631g	0.602759	1.11981	0.53827
CAGL0H02101g	CAGL0H02101g	0.65956	0.373966	1.76369		CAGL0I02728g	CAGL0I02728g	0.891557	1.6563	0.538284
CAGL0J05434g	CAGL0J05434g	0.833307	0.473148	1.7612		CAGL0G00242g	YOR1	0.939498	1.74455	0.538534
CAGL0C05461g	CAGL0C05461g	1.10249	0.627086	1.75812		CAGL0J07216g	CAGL0J07216g	0.821082	1.52368	0.538883
CAGL0H06017g	FLR1	2.10222	1.19845	1.75412		CAGL0K05665g	CAGL0K05665g	0.614288	1.13944	0.539117
CAGL0L04268g	CAGL0L04268g	0.858371	0.489496	1.75358		CAGL0M07898g	CAGL0M07898g	0.570292	1.05776	0.53915
CAGL0E04664g	CAGL0E04664g	1.52401	0.869734	1.75227		CAGL0F01133g	CAGL0F01133g	1.10342	2.04402	0.539828
CAGL0E02805g	CAGL0E02805g	1.01875	0.582312	1.74949		CAGL0M03949g	CAGL0M03949g	1.20587	2.23056	0.540615
CAGL0G00308g	SCW4	1.13111	0.646564	1.74941		CAGL0J10179g	CAGL0J10179g	0.962567	1.7804	0.540647
CAGL0I05830g	VPS27	1.08535	0.620886	1.74807		CAGL0G05247g	CAGL0G05247g	0.822805	1.51923	0.541592
CAGL0I08239g	CAGL0I08239g	1.00826	0.57708	1.74717		CAGL0E00957g	CAGL0E00957g	0.537913	0.991182	0.542699
CAGL0M08712g	CAGL0M08712g	1.00107	0.573057	1.74689		CAGL0L10043g	CAGL0L10043g	0.27696	0.510007	0.543051
CAGL0H02893g	CAGL0H02893g	0.744636	0.426434	1.74619		CAGL0D04356g	CAGL0D04356g	1.19716	2.20239	0.543573
CAGL0D01364g	CYC8	1.55262	0.889879	1.74476		CAGL0I07183g	CAGL0I07183g	0.622672	1.14515	0.543748
CAGL0M13893g	CAGL0M13893g	1.91836	1.09973	1.7444		CAGL0L08426g	SUE1	0.344783	0.634014	0.54381
CAGL0F04015g	CAGL0F04015g	1.57125	0.90079	1.74431		CAGL0L06930g	CAGL0L06930g	0.852258	1.56311	0.54523
CAGL0G05852g	CAGL0G05852g	1.10878	0.637244	1.73996		CAGL0K12716g	CAGL0K12716g	0.621809	1.13861	0.546115
CAGL0B03685g	CAGL0B03685g	0.663366	0.381766	1.73763		CAGL0B04587g	CAGL0B04587g	0.935917	1.71239	0.546556
CAGL0D02156g	CAGL0D02156g	1.13079	0.650999	1.73701		CAGL0K04411g	CAGL0K04411g	1.10009	2.01029	0.547231
CAGL0L02255g	CAGL0L02255g	1.0477	0.604955	1.73187		CAGL0K10428g	CAGL0K10428g	0.85035	1.55186	0.547954
CAGL0L01287g	UTR4	1.00775	0.582096	1.73125		CAGL0C03069g	CAGL0C03069g	0.920345	1.6772	0.548737
CAGL0A03718g	CAGL0A03718g	0.956645	0.552635	1.73106		CAGL0L08492g	CAGL0L08492g	0.54273	0.988605	0.548986
CAGL0K12650g	TUB2	1.0699	0.618137	1.73084		CAGL0H10164g	CAGL0H10164g	0.410754	0.747294	0.549655
CAGL0M03971g	CAGL0M03971g	0.84052	0.485665	1.73066		CAGL0L05346g	CAGL0L05346g	0.387033	0.70232	0.551078
CAGL0B03971g	CAGL0B03971g	1.57239	0.909431	1.72898		CAGL0J00803g	CAGL0J00803g	0.580782	1.05249	0.551819
CAGL0K01859g	CAGL0K01859g	2.3843	1.37941	1.7285		CAGL0L13068g	CAGL0L13068g	0.990702	1.79334	0.552433
CAGL0B01551g	CAGL0B01551g	1.05841	0.612451	1.72816		CAGL0L09911g	CAGL0L09911g	0.539636	0.976759	0.552476
CAGL0H00638g	VIK1	1.02337	0.59237	1.72759		CAGL0J05808g	CAGL0J05808g	0.915676	1.64204	0.557647
CAGL0L10472g	CAGL0L10472g	0.894218	0.518383	1.72501		CAGL0H00704g	CAGL0H00704g	0.643697	1.15299	0.558285
CAGL0H03399g	CAGL0H03399g	4.3554	2.52845	1.72256		CAGL0G08470g	CAGL0G08470g	0.64719	1.1588	0.558501
CAGL0F00869g	CAGL0F00869g	0.942115	0.547373	1.72116		CAGL0L06578g	CAGL0L06578g	1.04995	1.8798	0.558542
CAGL0A03564g	CAGL0A03564g	0.733117	0.426722	1.71802		CAGL0K08800g	ADI1	0.349334	0.625343	0.558629
CAGL0G02387g	CAGL0G02387g	0.849197	0.494686	1.71664		CAGL0E02739g	CAGL0E02739g	0.554434	0.992045	0.55888
CAGL0K06303g	CAGL0K06303g	0.763873	0.4452	1.7158		CAGL0I09372g	CAGL0I09372g	1.16015	2.07183	0.559962
CAGL0J06402g	CAGL0J06402g	0.859189	0.500761	1.71577		CAGL0B01727g	CAGL0B01727g	1.2678	2.2618	0.560527
CAGL0K06589g	CAGL0K06589g	2.15901	1.25843	1.71564		CAGL0F02585g	CAGL0F02585g	1.36164	2.42901	0.560575
CAGL0H02409g	CAGL0H02409g	1.71543	1.00244	1.71126		CAGL0L11132g	CAGL0L11132g	0.492775	0.877652	0.56147
CAGL0L10582g	CAGL0L10582g	0.692496	0.405842	1.70632		CAGL0G05896g	CAGL0G05896g	0.56702	1.0094	0.56174
CAGL0L09471g	CAGL0L09471g	1.03907	0.613118	1.69473		CAGL0M10912g	CAGL0M10912g	0.889698	1.5826	0.562175
CAGL0K01199g	CAGL0K01199g	1.1156	0.658379	1.69446		CAGL0H00759g	CAGL0H00759g	0.862353	1.53213	0.562845
CAGL0I04796g	CAGL0I04796g	1.0472	0.618575	1.69293		CAGL0G05401g	CAGL0G05401g	0.571806	1.0154	0.563133
CAGL0D06446g	STT4	0.788165	0.4658	1.69207		CAGL0K08074g	CAGL0K08074g	0.880875	1.55873	0.565125
CAGL0L06094g	STR3	0.680904	0.403603	1.68707		CAGL0M02673g	CAGL0M02673g	0.875274	1.54867	0.565179
CAGL0F06061g	CAGL0F06061g	0.95853	0.568344	1.68653		CAGL0H02563g	CAGL0H02563g	0.488663	0.864554	0.565219
CAGL0I00594g	CAGL0I00594g	1.74211	1.03318	1.68616		CAGL0K06347g	CAGL0K06347g	1.36703	2.41775	0.565414
CAGL0H07337g	CAGL0H07337g	0.699175	0.415713	1.68187		CAGL0K03003g	CAGL0K03003g	1.20741	2.13398	0.5658
CAGL0K05049g	CAGL0K05049g	1.63636	0.973679	1.6806		CAGL0L03630g	GSH1	0.563489	0.995829	0.565849
CAGL0K06033g	CAGL0K06033g	1.69173	1.00701	1.67996		CAGL0K02651g	CAGL0K02651g	0.600323	1.06092	0.565854
CAGL0K08866g	CAGL0K08866g	0.988145	0.58902	1.67761		CAGL0K07458g	CAGL0K07458g	0.425985	0.752658	0.565975
CAGL0F02717g	PDH1	0.6927	0.414058	1.67295		CAGL0L06006g	CAGL0L06006g	0.638483	1.12762	0.566222
CAGL0L12254g	CAGL0L12254g	1.10432	0.661968	1.66824		CAGL0I06138g	CAGL0I06138g	0.858305	1.51286	0.56734
CAGL0I05126g	CAGL0I05126g	1.54049	0.930554	1.65545		CAGL0J01914g	CAGL0J01914g	0.633725	1.11653	0.567586
CAGL0H04983g	PSA1	0.591123	0.357262	1.65459		CAGL0G10131g	CAGL0G10131g	0.483299	0.851124	0.567836
CAGL0G01298g	CAGL0G01298g	1.54317	0.937748	1.64561		CAGL0M11946g	CAGL0M11946g	0.587118	1.03318	0.568264
CAGL0L11528g	BIG1	1.67996	1.0221	1.64363		CAGL0M12364g	CAGL0M12364g	0.855108	1.50239	0.569164
CAGL0L11990g	CAGL0L11990g	2.15528	1.31193	1.64283		CAGL0L00693g	CAGL0L00693g	0.990615	1.73857	0.569787
CAGL0L04950g	CAGL0L04950g	2.07062	1.26105	1.64198		CAGL0I09856g	CAGL0I09856g	0.566829	0.991426	0.571731
CAGL0M11968g	CAGL0M11968g	1.01887	0.620541	1.64191		CAGL0F05863g	CAGL0F05863g	0.583818	1.01774	0.573641
CAGL0M10021g	CAGL0M10021g	1.54257	0.940061	1.64093		CAGL0K02937g	CAGL0K02937g	0.88262	1.53658	0.574406
CAGL0J09328g	CAGL0J09328g	0.52243	0.318665	1.63944		CAGL0I10494g	CAGL0I10494g	0.492552	0.856577	0.575024
CAGL0F08415g	CAGL0F08415g	1.57701	0.961955	1.63938		CAGL0I02816g	CAGL0I02816g	0.65649	1.14108	0.575323
CAGL0K02233g	CAGL0K02233g	2.37253	1.44832	1.63813		CAGL0L08030g	CAGL0L08030g	1.0637	1.84503	0.57652
CAGL0H01485g	CAGL0H01485g	1.09026	0.665801	1.63752		CAGL0E03674g	TPO1_2	0.500558	0.867638	0.57692
CAGL0H03289g	CAGL0H03289g	1.02499	0.626255	1.63669		CAGL0I10538g	CAGL0I10538g	0.99909	1.73168	0.576949
CAGL0J01419g	CAGL0J01419g	1.07964	0.662105	1.63062		CAGL0C01859g	CAGL0C01859g	0.581918	1.00858	0.576965
CAGL0M09845g	CAGL0M09845g	1.54201	0.946443	1.62927		CAGL0M12342g	CAGL0M12342g	1.01	1.74768	0.577907
CAGL0A03630g	CAGL0A03630g	0.856488	0.525693	1.62925		CAGL0G04125g	CAGL0G04125g	1.15535	1.99832	0.578159
CAGL0G00726g	RFA1	0.849142	0.521213	1.62916		CAGL0G02453g	CAGL0G02453g	0.902982	1.56113	0.578417
CAGL0K00693g	CAGL0K00693g	0.604587	0.373267	1.61972		CAGL0L01529g	CAGL0L01529g	1.07474	1.85441	0.579558
CAGL0K09130g	CAGL0K09130g	0.849756	0.526001	1.6155		CAGL0M07612g	CAGL0M07612g	0.497331	0.856917	0.580372
CAGL0D02684g	CAGL0D02684g	1.07591	0.66635	1.61463		CAGL0L13024g	CAGL0L13024g	1.02337	1.76185	0.580851
CAGL0M11104g	CAGL0M11104g	0.988393	0.612986	1.61242		CAGL0K10846g	CAGL0K10846g	0.912589	1.57094	0.580917
CAGL0B00660g	CAGL0B00660g	0.871977	0.541069	1.61158		CAGL0A01177g	CAGL0A01177g	0.889169	1.52874	0.581634
CAGL0C05027g	CAGL0C05027g	0.577734	0.358661	1.61081		CAGL0L07480g	CAGL0L07480g	0.500215	0.859636	0.581892
CAGL0I02904g	CAGL0I02904g	1.5835	0.983761	1.60963		CAGL0E03850g	CAGL0E03850g	0.536617	0.920291	0.583095
CAGL0A03051g	CAGL0A03051g	1.5748	0.979745	1.60736		CAGL0F08195g	CAGL0F08195g	1.06428	1.82057	0.584588
CAGL0J10736g	CAGL0J10736g	0.9139	0.569465	1.60484		CAGL0G00946g	CAGL0G00946g	1.03459	1.76948	0.584687
CAGL0D05236g	CAGL0D05236g	2.43546	1.52383	1.59825		CAGL0I06644g	CAGL0I06644g	0.660541	1.12781	0.585685
CAGL0E01463g	CDC33	1.85833	1.16345	1.59726		CAGL0J05830g	CAGL0J05830g	0.51278	0.874294	0.586508
CAGL0D02420g	CAGL0D02420g	1.0425	0.653334	1.59567		CAGL0C03531g	CAGL0C03531g	1.233	2.10069	0.586949
CAGL0I08151g	CAGL0I08151g	0.661737	0.414892	1.59496		CAGL0I09768g	CAGL0I09768g	0.936433	1.59516	0.587045
CAGL0D03564g	CAGL0D03564g	0.993551	0.623809	1.59272		CAGL0K11990g	CAGL0K11990g	0.636265	1.08104	0.588566
CAGL0M07656g	ERG5	0.765024	0.480682	1.59154		CAGL0H01815g	CBF1	0.645477	1.0954	0.589259
CAGL0K09702g	CAGL0K09702g	0.867911	0.545514	1.591		CAGL0G08041g	CAGL0G08041g	1.32928	2.25524	0.589418
CAGL0J11880g	CAGL0J11880g	0.947566	0.596641	1.58817		CAGL0E05522g	CAGL0E05522g	1.11523	1.89204	0.589433
CAGL0E04444g	CAGL0E04444g	1.66221	1.04721	1.58728		CAGL0B04213g	CAGL0B04213g	1.12942	1.91403	0.590074
CAGL0L08294g	CAGL0L08294g	0.911168	0.574201	1.58684		CAGL0J06292g	CAGL0J06292g	0.632014	1.06993	0.590706
CAGL0M06017g	CAGL0M06017g	1.69052	1.0675	1.58361		CAGL0L05016g	CAGL0L05016g	1.07569	1.81661	0.592141
CAGL0M04279g	CAGL0M04279g	1.63884	1.03744	1.5797		CAGL0G09152g	CAGL0G09152g	0.566662	0.956729	0.592291
CAGL0D01672g	CAGL0D01672g	0.954109	0.605792	1.57498		CAGL0F03223g	CAGL0F03223g	0.584182	0.986176	0.592371
CAGL0H07249g	DYS1	1.7424	1.10683	1.57423		CAGL0L13046g	CAGL0L13046g	0.92625	1.5609	0.593407
CAGL0L02167g	CAGL0L02167g	0.933848	0.593877	1.57246		CAGL0B03311g	CAGL0B03311g	0.558312	0.939669	0.594158
CAGL0I05214g	CAP2	0.764148	0.486022	1.57225		CAGL0C05599g	CAGL0C05599g	0.648915	1.08794	0.596461
CAGL0B01771g	CAGL0B01771g	0.985856	0.627425	1.57127		CAGL0I08085g	CAGL0I08085g	0.987628	1.65466	0.596878
CAGL0B02035g	CAGL0B02035g	0.92416	0.5884	1.57063		CAGL0L08382g	CAGL0L08382g	1.50447	2.52035	0.596927
CAGL0M07227g	CAGL0M07227g	1.97681	1.25866	1.57057		CAGL0D04202g	CAGL0D04202g	0.903422	1.51042	0.598127
CAGL0F06127g	CAGL0F06127g	0.647625	0.412458	1.57016		CAGL0G08316g	ARV1	1.49856	2.50411	0.598437
CAGL0G01254g	ARO8	0.95566	0.608706	1.56999		CAGL0J11000g	CAGL0J11000g	1.25022	2.08455	0.599758
CAGL0I06204g	PIR1	0.761921	0.485485	1.5694		CAGL0H06545g	CAGL0H06545g	0.484873	0.808065	0.600042
CAGL0F07975g	CAGL0F07975g	1.04071	0.663831	1.56773		CAGL0G01056g	GAS3	0.904895	1.50561	0.601015
CAGL0I09504g	CAGL0I09504g	2.21184	1.41701	1.56092		CAGL0K05687g	CAGL0K05687g	0.536608	0.891181	0.602131
CAGL0J03806g	CAGL0J03806g	0.850036	0.545202	1.55912		CAGL0F00649g	CAGL0F00649g	0.559619	0.928881	0.602465
CAGL0K01551g	CAGL0K01551g	2.05257	1.31658	1.55902		CAGL0H02491g	CAGL0H02491g	0.555134	0.920771	0.602901
CAGL0A00385g	CAGL0A00385g	1.94795	1.25313	1.55448		CAGL0B02794g	CAGL0B02794g	1.80626	2.99115	0.603869
CAGL0E05170g	GRE2(A)	0.664014	0.427757	1.55232		CAGL0M11902g	CAGL0M11902g	0.431387	0.713546	0.604569
CAGL0L10120g	CAGL0L10120g	1.6625	1.07201	1.55083		CAGL0F04917g	CAGL0F04917g	0.406747	0.672768	0.604588
CAGL0M13805g	MP65	0.736294	0.475592	1.54816		CAGL0K06105g	CAGL0K06105g	0.498754	0.822213	0.6066
CAGL0M05423g	CAGL0M05423g	1.89006	1.22185	1.54689		CAGL0J09548g	CAGL0J09548g	0.234338	0.384469	0.60951
CAGL0B02904g	BMT6	0.995038	0.643267	1.54685		CAGL0C00451g	CAGL0C00451g	0.629684	1.03088	0.610822
CAGL0K00517g	CAGL0K00517g	0.830281	0.537285	1.54533		CAGL0M01826g	ECM33	1.52619	2.48143	0.615045
CAGL0I00814g	CAGL0I00814g	1.50382	0.974353	1.5434		CAGL0K00583g	CAGL0K00583g	1.26168	2.05102	0.615147
CAGL0H03003g	CAGL0H03003g	0.91295	0.591734	1.54284		CAGL0E02981g	CAGL0E02981g	0.606087	0.985166	0.615213
CAGL0I03234g	CAGL0I03234g	1.69121	1.09975	1.53781		CAGL0L06600g	NAS6	0.577443	0.937955	0.61564
CAGL0E01749g	YPS4	0.828599	0.539368	1.53624		CAGL0L09845g	CAGL0L09845g	1.00793	1.63538	0.616329
CAGL0J04994g	CAGL0J04994g	0.935658	0.609344	1.53552		CAGL0G05445g	CAGL0G05445g	1.36835	2.21922	0.616591
CAGL0H04455g	CAGL0H04455g	0.881916	0.574575	1.5349		CAGL0K04191g	CAGL0K04191g	0.639687	1.03287	0.619331
CAGL0E02629g	CAGL0E02629g	0.914219	0.596165	1.5335		CAGL0I07447g	CAGL0I07447g	1.8375	2.96054	0.620663
CAGL0B04917g	CAGL0B04917g	0.680073	0.443575	1.53316		CAGL0F08943g	CAGL0F08943g	0.972581	1.55872	0.62396
CAGL0I10604g	CAGL0I10604g	1.67468	1.0938	1.53106		CAGL0F04411g	CAGL0F04411g	0.978016	1.5667	0.624252
CAGL0K10906g	CAGL0K10906g	1.70003	1.11093	1.53028		CAGL0G06292g	CAGL0G06292g	0.577161	0.924414	0.624353
CAGL0I05764g	CAGL0I05764g	0.5711	0.373838	1.52767		CAGL0M11220g	CAGL0M11220g	0.58872	0.942732	0.624483
CAGL0C03369g	CAGL0C03369g	2.20625	1.44461	1.52723		CAGL0M12298g	CAGL0M12298g	0.616338	0.986321	0.624886
CAGL0G06226g	CAGL0G06226g	0.859858	0.56334	1.52636		CAGL0C02623g	CAGL0C02623g	0.565791	0.901989	0.627271
CAGL0L08580g	RPN10	0.962913	0.630951	1.52613		CAGL0L04026g	CAGL0L04026g	1.20981	1.92846	0.627343
CAGL0K11550g	CAGL0K11550g	0.975116	0.639638	1.52448		CAGL0H10560g	CAGL0H10560g	1.1595	1.84769	0.627543
CAGL0J09394g	CAGL0J09394g	0.664845	0.437427	1.5199		CAGL0L10015g	CAGL0L10015g	0.994657	1.58471	0.627659
CAGL0M08448g	CAGL0M08448g	0.915895	0.602916	1.51911		CAGL0L03696g	CAGL0L03696g	0.3619	0.576321	0.627949
CAGL0B03861g	CAGL0B03861g	1.52402	1.00586	1.51515		CAGL0I05566g	CAGL0I05566g	1.27222	2.02562	0.628067
CAGL0M05269g	CAGL0M05269g	1.64558	1.0866	1.51443		CAGL0I01254g	CAGL0I01254g	1.0671	1.69568	0.629304
CAGL0I01562g	CAGL0I01562g	0.972536	0.642343	1.51404		CAGL0F07447g	CAGL0F07447g	0.605525	0.961215	0.629957
CAGL0C04191g	CAGL0C04191g	0.934099	0.617086	1.51373		CAGL0M07942g	CAGL0M07942g	1.0757	1.70134	0.632267
CAGL0E05764g	CAGL0E05764g	1.65368	1.09397	1.51162		CAGL0A00913g	CAGL0A00913g	0.972618	1.53427	0.633929
CAGL0I06666g	CAGL0I06666g	1.70186	1.12591	1.51154		CAGL0J05258g	CAGL0J05258g	0.657641	1.03411	0.635946
CAGL0M05819g	CAGL0M05819g	1.97528	1.3148	1.50235		CaglfMp07	Cgai3	0.581629	0.914419	0.636063
CAGL0M05203g	CAGL0M05203g	2.21627	1.47736	1.50016		CAGL0C00627g	ATG14	0.601018	0.94337	0.637097
						CAGL0J09020g	SNF3	0.583015	0.91466	0.637412
						CAGL0A01023g	CAGL0A01023g	0.958897	1.50057	0.639021
						CAGL0L04290g	CAGL0L04290g	1.05436	1.64747	0.639984
						CAGL0E02189g	CAGL0E02189g	1.25507	1.96107	0.639995
						CAGL0J06270g	CAGL0J06270g	0.660355	1.03112	0.640427
						CAGL0F00407g	CAGL0F00407g	1.10737	1.72861	0.64061
						CAGL0K05357g	GLN1	1.68172	2.62193	0.641405
						CAGL0C01793g	CAGL0C01793g	0.560064	0.872904	0.64161
						CAGL0G05676g	CAGL0G05676g	0.615385	0.958647	0.641931
						CAGL0L08712g	CAGL0L08712g	1.04556	1.62834	0.642104
						CAGL0M09614g	CAGL0M09614g	1.19236	1.85598	0.642443
						CAGL0K13024g	AED1	0.636081	0.989741	0.642675
						CAGL0I00220g	EPA23	1.25605	1.94829	0.644695
						CAGL0D00264g	NUD1	1.01221	1.56976	0.64482
						CAGL0K12628g	CAGL0K12628g	1.21811	1.88866	0.644961
						CAGL0J01507g	CAGL0J01507g	0.627862	0.973286	0.645095
						CAGL0L06050g	CAGL0L06050g	0.630612	0.973215	0.647968
						CAGL0I04422g	CAGL0I04422g	1.18245	1.8239	0.648312
						CAGL0G01342g	CAGL0G01342g	0.626082	0.965478	0.648468
						CAGL0F07733g	CAGL0F07733g	0.612023	0.943577	0.648621
						CAGL0I07469g	CAGL0I07469g	0.435749	0.668243	0.652082
						CAGL0H05401g	CAGL0H05401g	1.06204	1.62748	0.652567
						CAGL0J07260g	CAGL0J07260g	0.99783	1.52402	0.654737
						CAGL0D04834g	CAGL0D04834g	1.00131	1.52598	0.656174
						CAGL0I01914g	CAGL0I01914g	0.611836	0.930263	0.657703
						CAGL0K03267g	OPI1	1.5927	2.42019	0.658087
						CAGL0J08316g	CAGL0J08316g	0.353856	0.535407	0.66091
						CAGL0I06710g	CAGL0I06710g	1.2097	1.82832	0.661645
						CAGL0M03289g	CAGL0M03289g	1.04847	1.57841	0.664256
						CAGL0E03652g	ISA1	0.543103	0.816289	0.665331
						CAGL0G09064g	CAGL0G09064g	0.649729	0.976547	0.665333
						CAGL0C04939g	CAGL0C04939g	1.05744	1.58666	0.666457
						CAGL0B01100g	CAGL0B01100g	0.612837	0.919057	0.666811
						CAGL0L12012g	CAGL0L12012g	0.592787	0.888952	0.666838
						CAGL0L02607g	CAGL0L02607g	0.512302	0.768236	0.666855

## Sheet: Matrix proteins
Table S2. Lists of Zap1 targets found in Candida glabrata acidic biofilms. The proteins exclusively found in the matrix of zap1Δ::ZAP1 (Zap1-induced) and zap1Δ (Zap1-repressed) biofilms are here listed. Target matrix proteins overlapping with proteins encoding target genes are shaded with grey.
Zap1-induced matrix proteins			Zap1-repressed matrix proteins
ID	Protein name		ID	Protein name
Cagl0a00407g	Scl1		Cagl0a03542g	Cox12
Cagl0a00451g	Pdr1		Cagl0b03839g	Met3
Cagl0a00561g	Cagl0a00561g		Cagl0c00209g	Awp7
Cagl0a01672g	Cagl0a01672g		Cagl0c05533g	Cagl0c05533g
Cagl0a02882g	Cagl0a02882g		Cagl0d02222g	Cagl0d02222g
Cagl0a03388g	Cagl0a03388g		Cagl0d05742g	Cagl0d05742g
Cagl0a04433g	Cagl0a04433g		Cagl0e06600g	Cagl0e06600g
Cagl0a04829g	Cagl0a04829g		Cagl0g04191g	Cagl0g04191g
Cagl0b03047g	Ilv5		Cagl0g05632g	Cagl0g05632g
Cagl0b03487g	Tef3		Cagl0h02343g	Cagl0h02343g
Cagl0b04345g	Cagl0b04345g		Cagl0h03993g	Cagl0h03993g
Cagl0c00253g	Cagl0c00253g		Cagl0h06611g	Cagl0h06611g
Cagl0c01243g	Cagl0c01243g		Cagl0i00506g	Cagl0i00506g
Cagl0c02189g	Sah1		Cagl0i00946g	Ckb2
Cagl0c02409g	Cagl0c02409g		Cagl0i10200g	Pwp3
Cagl0c02453g	Cagl0c02453g		Cagl0k00170g	Epa22
Cagl0c03113g	Cagl0c03113g		Cagl0k10906g	Cagl0k10906g
Cagl0c03608g	Tup1		Cagl0k12892g	Cagl0k12892g
Cagl0c03630g	Cagl0c03630g		Cagl0l07128g	Cagl0l07128g
Cagl0c03916g	Cagl0c03916g		Cagl0l09911g	Cagl0l09911g
Cagl0c04114g	Hht2		Cagl0l10670g	Cagl0l10670g
Cagl0c04323g	Cagl0c04323g		Cagl0l13200g	Cagl0l13200g
Cagl0c05115g	Arg1		Cagl0m03773g	Cagl0m03773g
Cagl0d00198g	Cagl0d00198g		Cagl0m11726g	Cagl0m11726g
Cagl0d00616g	Cagl0d00616g		Cagl0m13211g	Cagl0m13211g
Cagl0d01012g	Cagl0d01012g
Cagl0d01782g	Cagl0d01782g
Cagl0d02090g	Asc1
Cagl0d02948g	Kar2
Cagl0d03432g	Cagl0d03432g
Cagl0d04752g	Cagl0d04752g
Cagl0e01683g	Ygk3
Cagl0e01771g	Yps5
Cagl0e02013g	Cagl0e02013g
Cagl0e02321g	Cagl0e02321g
Cagl0e04752g	Cagl0e04752g
Cagl0e05280g	Gre2(b)
Cagl0e05610g	Cagl0e05610g
Cagl0e06138g	Cagl0e06138g
Cagl0e06226g	Cagl0e06226g
Cagl0e06424g	Cagl0e06424g
Cagl0e06666g	Epa2
Cagl0f00759g	Cagl0f00759g
Cagl0f02937g	Cagl0f02937g
Cagl0f04213g	Cagl0f04213g
Cagl0f07777g	Cagl0f07777g
Cagl0g01738g	Cagl0g01738g
Cagl0g01826g	Cagl0g01826g
Cagl0g02079g	Cagl0g02079g
Cagl0g02585g	Lys12
Cagl0g03091g	Cagl0g03091g
Cagl0g05357g	Cagl0g05357g
Cagl0g06358g	Cagl0g06358g
Cagl0g07227g	Cagl0g07227g
Cagl0g07887g	Cagl0g07887g
Cagl0g08558g	Cagl0g08558g
Cagl0g09130g	Cagl0g09130g
Cagl0g09845g	Cagl0g09845g
Cagl0g10175g	Awp6
Cagl0h02101g	Cagl0h02101g
Cagl0h02585g	Cagl0h02585g
Cagl0h03707g	Cagl0h03707g
Cagl0h03971g	Cagl0h03971g
Cagl0h04081g	Erg13
Cagl0h05577g	Cagl0h05577g
Cagl0h05665g	Glr1
Cagl0h07579g	Hxk2
Cagl0h07887g	Cagl0h07887g
Cagl0h08195g	Cagl0h08195g
Cagl0h09614g	Cagl0h09614g
Cagl0h10076g	Cagl0h10076g
Cagl0i01122g	Gre3
Cagl0i01430g	Cagl0i01430g
Cagl0i01496g	Cagl0i01496g
Cagl0i08833g	Cagl0i08833g
Cagl0j01331g	Cagl0j01331g
Cagl0j03234g	Cagl0j03234g
Cagl0j04752g	Cagl0j04752g
Cagl0j07128g	Cagl0j07128g
Cagl0j07568g	Cagl0j07568g
Cagl0j08030g	Cagl0j08030g
Cagl0j08800g	Cagl0j08800g
Cagl0j09064g	Cagl0j09064g
Cagl0j09240g	Lys21
Cagl0j09812g	Tps1
Cagl0j10406g	Cagl0j10406g
Cagl0j10560g	Cagl0j10560g
Cagl0j11891g	Awp3
Cagl0k00825g	Cagl0k00825g
Cagl0k00913g	Cagl0k00913g
Cagl0k00935g	Cagl0k00935g
Cagl0k02123g	Cagl0k02123g
Cagl0k04235g	Cagl0k04235g
Cagl0k05027g	Cagl0k05027g
Cagl0k10780g	Cagl0k10780g
Cagl0k10868g	Cta1
Cagl0k11297g	Cagl0k11297g
Cagl0k11572g	Cagl0k11572g
Cagl0k12100g	Cagl0k12100g
Cagl0l00561g	Cagl0l00561g
Cagl0l01177g	Frds1
Cagl0l01925g	Ugp1
Cagl0l04840g	Cagl0l04840g
Cagl0l06886g	Cagl0l06886g
Cagl0l06908g	Cagl0l06908g
Cagl0l10560g	Pdr13
Cagl0l11836g	Cagl0l11836g
Cagl0m00814g	Cagl0m00814g
Cagl0m01628g	Sac7
Cagl0m02343g	Cagl0m02343g
Cagl0m02695g	Cagl0m02695g
Cagl0m02783g	Cagl0m02783g
Cagl0m03377g	Cagl0m03377g
Cagl0m06083g	Sse1
Cagl0m07161g	Egd2
Cagl0m08734g	Cagl0m08734g
Cagl0m11000g	Cagl0m11000g
Cagl0m12320g	Cagl0m12320g
Cagl0m13629g	Cagl0m13629g
Cagl0m14003g	Cagl0m14003g
Cagl0m14025g	Cagl0m14025g
Cagl0m14069g	Pwp6
