# Supplementary material for: Biofilm matrix regulation by Candida glabrata Zap1 under acidic conditions: transcriptomic and proteomic analyses
Source: Microbiol Spectr. 2024 Nov 4;12(12):e01201-24. doi: 10.1128/spectrum.01201-24 (PMC11619577; doi:10.1128/spectrum.01201-24)
Supplement: Table S3 — Molecular activity of Candida glabrata Zap1 targets. [file spectrum.01201-24-s0004.xlsx]

## Sheet: Induced genes
Table S3. Molecular activity of Candida glabrata Zap1 targets. Genes and matrix proteins found to be regulated by Zap1 in C. glabrata biofilms are herein distributed according to their molecular functions annotated in CGD.
MOLECULAR FUNCTIONS
unknown function	transferase activity	hydrolase activity	oxidoreductase activity	protein binding	DNA binding	RNA binding	transporter activity	structural molecule activity	ligase activity	lipid binding	lyase activity	protein kinase activity	peptidase activity	phosphatase activity	helicase activity	enzyme regulator activity	isomerase activity	nucleotidyltransferase activity	translation regulator activity	other
CAGL0M05269g	ERG20	SAH1	CAGL0F06061g	CDC48	MEC3	CAGL0J07568g	CAGL0F03267g	TUB2	CAGL0K00319g	CAGL0E00561g	CAGL0L02167g	CAGL0I09504g	CAGL0J07568g	SER2	CAGL0J06424g	SAC7	CAGL0K03289g	PSA1	CAGL0H02409g	CAGL0J01221g
CAGL0I00462g	CAGL0K00979g	SER2	CAGL0J09394g	CAGL0E00561g	CAGL0L08068g	CAGL0J06424g	STV1	PIR4	CAGL0H09460g	CAGL0F03267g	CYS3	CAGL0L09889g	YPS5	CAGL0J09834g	CAGL0K01551g	CAGL0G02387g	CAGL0E05764g	VIG9	CDC33	CAGL0H05181g
CAGL0F00869g	CAGL0K12518g	CAGL0I02684g	CAGL0C04191g	CAGL0A03971g	CAGL0J07568g	CAGL0L09889g	CAGL0H04961g	CAGL0M11104g	PYC1	STV1	STR3	CAGL0F08415g	YPS4	CAGL0E00649g	CAGL0M05423g	CAGL0F02101g	CAGL0H01705g	CAGL0B00550g	CAGL0L12760g	CAGL0H05709g
CAGL0I08151g	CAGL0K09064g	TUB2	CAGL0D00176g	CHS5	PYC1	CAGL0M07227g	DUR31	CAGL0G09361g	DUR1,2	CAGL0L11440g	CAGL0A00363g	CAGL0H10208g	CAGL0K08866g	CAGL0C05269g	CAGL0L01397g	GDI1	GPM1	CAGL0L09471g	CAGL0M13893g	BCY1
CAGL0I00770g	PSA1	CAGL0J07568g	CAGL0F06919g	CAGL0L09042g	CAGL0J06424g	CAGL0K01551g	CAGL0M11104g	CAGL0H10494g	CAGL0H08602g	CAGL0A02926g	CAGL0B03993g	CAGL0K00605g	CAGL0C04609g	UTR4	CAGL0L03846g	CAGL0A03564g	PGI1	CAGL0L07370g		CAGL0F01243g
CAGL0K05203g	CAGL0I01672g	YPS5	CAGL0K07788g	CAGL0A02926g	CAGL0E00473g	CAGL0H06787g	PDR16	CAGL0B04257g	BPL1	PDR16	ACO2	CAGL0K11550g	CAGL0J03300g	CAGL0L04268g	CAGL0C01683g	INN1	CPR1	MET3		CAGL0M04895g
CAGL0J03278g	CAGL0M08448g	SOL2	CAGL0E05214g	CAGL0L08338g	CAGL0L03245g	CAGL0E05764g	CAGL0H05005g	RPS12	CAGL0J10230g	CAGL0F05335g	URA3	CAGL0J04290g	CAGL0C00319g	CAGL0M07447g	CAGL0F04939g	CAGL0G06226g	SEC53	CAGL0E05500g		CAGL0J05544g
CAGL0E05984g	CAGL0C03652g	CAGL0M03377g	CAGL0J03124g	CAGL0J07722g	CAGL0H08541g	CAGL0H08602g	VMA13	PIR5	CAGL0D06468g	CAGL0A03949g	CAGL0H01309g	CAGL0K00517g	CAGL0H03289g	CAGL0J00319g	CAGL0K02431g	CAGL0J06468g	CAGL0J02398g			CAGL0I06072g
CAGL0L08800g	CAGL0L09042g	CAGL0G05093g	AHP1	AHP1	CAGL0L02013g	CAGL0M05423g	CAGL0I02178g	CAGL0K10906g	CAGL0A02189g	CAGL0J10978g	ILV1	CAGL0G09020g	APE1	CAGL0J06468g	CAGL0J04444g	CAGL0L12760g				CAGL0G03069g
CAGL0M08932g	VIG9	UTR2	GPX2	CAGL0M12254g	CAGL0F06743g	CAGL0M11836g	CAGL0B04543g	CAGL0I00814g	CAGL0L10780g	VPS27	CAGL0I08987g	CAGL0K00693g	CAGL0K10758g	CAGL0L01969g	CAGL0L03454g	CAGL0M11968g				CAGL0J09328g
CAGL0K09130g	CAGL0M03377g	CAGL0I00484g	CAGL0L02167g	CAGL0M08162g	CAGL0B01771g	CAGL0K10906g	FLR1	CAGL0M02695g	PYC2	CAGL0I02156g	GLO1	CAGL0H07535g	CAGL0M13651g	CAGL0I02904g	CAGL0F04983g	CAGL0I08239g				DAP1
CAGL0J01661g	CAGL0I09504g	CAGL0E05148g	CAGL0M06017g	CAGL0K07095g	ILV5	CAGL0H02409g	CAGL0H03399g	CAGL0H08976g	CAGL0H06963g	CDC33	ICL1	CAGL0K08514g	CAGL0K08492g	CAGL0M09636g	CAGL0L06908g	CAGL0D03564g				CAGL0I04796g
CAGL0K06589g	MNN2	CAGL0L09889g	CAGL0G00594g	CAGL0D02684g	CAGL0B01903g	CAGL0M09064g	FTR1	CAGL0M03773g	CAGL0C04917g	CAGL0L10472g	HSP31	YPD1	YPS6	PMU2						CAGL0J02684g
CAGL0K03223g	CAGL0I00704g	CAGL0J09834g	CAGL0F08965g	CAGL0B01903g	CAGL0M05423g	CAGL0M02695g	CAGL0J11880g	CAGL0H00594g	CAGL0G01364g	CAGL0G03663g	CAGL0G02937g	CAGL0K05709g								CAGL0C01353g
CAGL0A02002g	HXK2	CAGL0J10208g	ILV5	ASC1	CAGL0L01397g	CAGL0H08976g	CAGL0J01870g	PIR1	GSH2	CAGL0L12760g	CAGL0L09108g									CAGL0L08294g
CAGL0D01672g	MLS1	YPS4	CAGL0G06402g	UFD1	CAGL0K00605g	CAGL0L03846g	CDR1	CAGL0I08833g	ARG1	CAGL0I01188g	MET8									CAGL0A02552g
CAGL0E04664g	CAGL0A04829g	IPP1	CAGL0G07271g	CAGL0F04235g	SWI6	CAGL0H09944g	PHO84	CAGL0A03718g	CAGL0K00913g	CAGL0M11968g										CAGL0D05236g
CAGL0D01760g	CAGL0L09889g	CAGL0H02893g	CAGL0G07040g	CAGL0H02409g	CAGL0H05753g	CAGL0L11792g	CAGL0J04994g	CAGL0G03663g	CAGL0C01947g											CAGL0K04125g
CAGL0B00660g	OCH1	SCW4	ERG1	CAGL0G07271g	CAGL0L09471g	CDC33	VMA2	ACT1	CAGL0F08459g											CAGL0E05258g
CAGL0M11924g	PGK1	DUR1,2	CAGL0K04477g	CAGL0H05753g	MET28	CAGL0K05049g	CAGL0M09020g	PIR2	CAGL0L00649g											CAGL0J02970g
CAGL0I06666g	CAGL0J03124g	CAGL0K08866g	IFA38	CAGL0G07909g	CAGL0D01012g	CAGL0K02431g	VRG4	CAGL0I01188g												CAGL0F05731g
GIN3	CAGL0E05698g	CAGL0E00649g	CAGL0J00451g	CAGL0L11792g	CAGL0C01683g	CAGL0K01859g	CAGL0I01562g	CAGL0L07502g												CAGL0J03806g
CAGL0L04950g	CAGL0E05610g	CAGL0B01903g	GND1	CAGL0H03927g	CAGL0F04939g	CAGL0M04279g	CAGL0L12342g	CAGL0G05489g												CAGL0C05461g
CAGL0D00924g	CAGL0G09361g	SOL3	CAGL0I02046g	VPS27	CAGL0E02805g	CAGL0L10120g	CAGL0K07436g	CAGL0I03718g												CAGL0M05203g
PEX11	CAGL0H06787g	CAGL0M12386g	CAGL0K09702g	CAGL0I02156g	CAGL0F01397g	CAGL0L12760g	PDH1	CAGL0J10736g												PUB1
CAGL0J04466g	CAGL0F05335g	CAGL0M11836g	CAGL0H09944g	CAGL0I05764g	CAGL0D01716g	CAGL0K07117g	VHT1	CAGL0K11088g
CYC8	CAGL0F08415g	CAGL0K00605g	GRE2(A)	CAGL0B02035g	PYC2	CAGL0M12595g	CAGL0J00495g
CAGL0G06996g	ERG8	CAGL0C05269g	CAGL0I08503g	CAP2	CAGL0E04576g	PRO1	CAGL0K11616g
CAGL0I10604g	CAGL0H10252g	CAGL0H09746g	CAGL0E05236g	CAGL0J05742g	SWI4	CAGL0I09636g	CAGL0G03135g
PEX29	ERG6	UTR4	CAGL0M00374g	RPN10	CAGL0K02431g	CAGL0C03369g	CAGL0M09647g
CAGL0J05434g	CAGL0H10208g	CAGL0H06149g	CAGL0I02530g	CAGL0L01485g	CAGL0K07436g	CAGL0M05775g	DIP5
CAGL0M05599g	CAGL0M00682g	CAGL0H05753g	ERG4	CAGL0K01595g	CAGL0B02651g	CAGL0A03051g	CAGL0K05577g
CAGL0J11044g	BMT6	CAGL0B00550g	ERG3	CAGL0H04455g	CAGL0J04444g	CAGL0L06908g	CAGL0F00209g
CAGL0G08954g	CAGL0D02156g	CDR1	CAGL0K08844g	CAGL0G03663g	CAGL0K00913g	CAGL0I03234g
CAGL0L06314g	CAGL0K00605g	CAGL0F04939g	CAGL0H05137g	CAGL0G09020g	RFA1	CAGL0E03245g
CAGL0H09086g	CAGL0J03674g	CAGL0C04609g	CAGL0L11990g	CAGL0H03003g	CAGL0M09559g	CAGL0M13893g
DYS1	HMT1	GDB1	CAGL0G04213g	CAGL0H07535g	CAGL0M09636g
CAGL0H04741g	CAGL0F04895g	CAGL0L04268g	PST3	CAGL0K09240g	CAGL0L03377g
CAGL0H02255g	CAGL0B00550g	ATH1	CAGL0C03850g	CAGL0M12595g	CAGL0E05500g
CAGL0M06633g	CAGL0L09471g	CAGL0J03300g	CAGL0K00913g	CAGL0F07491g	CAGL0A03630g
CAGL0C02761g	CAGL0B03905g	CAGL0K05049g	ERG5	CAGL0F05665g	CAGL0B03421g
CAGL0F05225g	THI6	CAGL0J07128g	CAGL0H09504g	CAGL0J01958g	CAGL0C04411g
CAGL0J01419g	CAGL0L03432g	CAGL0G07689g	ERG11	VIK1	UPC2B
CAGL0H00572g	CAGL0K09702g	CAGL0M07447g	CAGL0D00198g	CAGL0K01199g	CAGL0E03245g
CAGL0G03685g	ARO8	CAGL0J00319g	PRO3	CAGL0G03751g	CTF13
CAGL0L02255g	CAGL0H09944g	PDH1	IDP2	CAGL0I03718g
CAGL0K08426g	CAGL0J11836g	CAGL0C00319g	GLR1	CAGL0C04411g
CAGL0G08668g	CAGL0D06468g	CAGL0H03289g	PST2	CAGL0K02783g
CAGL0D02420g	CAGL0I10791g	CAGL0L10120g	CAGL0K02629g	CAGL0M13893g
CAGL0J03938g	CAGL0C05027g	APE1	MET8
CAGL0E02519g	CAGL0G09955g	CAGL0J06468g	CAGL0E05192g
CAGL0B03861g	CAGL0M10769g	CAGL0L01969g	CAGL0J05852g
RCN2	ECM4	CAGL0C05071g
CAGL0K04015g	CAGL0K06303g	CAGL0K00913g
CAGL0I08591g	GDB1	CAGL0I02904g
CAGL0M08646g	SAM2	CAGL0I00924g
CAGL0H09966g	CAGL0K11550g	CAGL0K10758g
CAGL0I04125g	CAGL0E04444g	CAGL0I09636g
CAGL0M03971g	YEY2	CAGL0I01188g
CAGL0F04015g	CAGL0L07370g	CAGL0I00594g
CAGL0E02233g	CAGL0D04026g	CAGL0E05896g
CAGL0H08459g	CAGL0J04290g	CAGL0M09636g
CAGL0L12628g	STT4	CAGL0M13651g
CAGL0K08822g	ERG10	CAGL0L10582g
CAGL0E02827g	CAGL0M10219g	CAGL0L07502g
CAGL0L05522g	CAGL0L09086g	PMU2
CAGL0A00385g	MET3	CAGL0K08492g
TIR1	CAGL0K01859g	MP65
CAGL0I04328g	SUR4	CAGL0G05852g
CAGL0H01573g	CAGL0K00517g	VPS1
CAGL0I06963g	CAGL0L06556g	YPS6
BIG1	CAGL0M00220g	CAGL0J10736g
CAGL0B04411g	CAGL0L02365g	CAGL0L06974g
CAGL0G00682g	CAGL0D05742g
CAGL0K03025g	CAGL0G09020g
CAGL0M05819g	ACT1
CAGL0F06127g	CAGL0E02629g
IMH1	CAGL0K00693g
CAGL0D02134g	CAR2
CAGL0A03993g	CAGL0J06468g
CAGL0F01969g	CAGL0C05071g
CAGL0K02233g	CAGL0C04235g
CAGL0C05313g	CAGL0L12254g
CAGL0D00704g	CAGL0H07535g
CAGL0E02409g	FEN1
CAGL0H02101g	CAGL0L07172g
CAGL0L02145g	CAGL0K08514g
CAGL0K01793g	CAGL0M08712g
CAGL0M10021g	CAGL0G02651g
CAGL0B01551g	YPD1
CAGL0E04224g	PRO1
CAGL0A01474g	CAGL0I04070g
CAGL0K06033g	CAGL0D00198g
CAGL0M11880g	FKS2
CAGL0G00484g	ARG8
SCM4	CAGL0B02233g
CAGL0E01111g	CAGL0H01485g
CAGL0G02343g	ERG13
CAGL0I04092g	CAGL0J06402g
CAGL0G01298g	CAGL0J08569g
CAGL0C01375g	CAGL0E05500g
CAGL0L03113g	ALG5
CAGL0B03971g	TKL1
CAGL0D06154g	CAGL0I05698g
CAGL0H07337g	CAGL0F02805g
CAGL0J00385g	FUR1
CAGL0M09845g	CAGL0B04499g
CAGL0A03828g	CAGL0M05489g
CAGL0J04180g	CAGL0L07216g
CAGL0B00814g	CAGL0K02629g
CAGL0A02299g	CAGL0I09042g
CAGL0B04697g	CAGL0I07117g
CAGL0H03355g	MET6
PEX21	PYK1
CAGL0F07975g	CAGL0K05709g
RTA1

## Sheet: Repressed genes
MOLECULAR FUNCTIONS
unknown function	transferase activity	DNA binding	transporter activity	oxidoreductase activity	hydrolase activity	protein binding	protein kinase activity	enzyme regulator activity	RNA binding	ligase activity	structural molecule activity	peptidase activity	lipid binding	lyase activity	nucleotidyltransferase activity	phosphatase activity	translation regulator activity	isomerase activity	helicase activity	motor activity	other
CAGL0M07744g	CAGL0M08316g	CAGL0E04312g	CAGL0K07337g	YHB1	CAGL0A01177g	CAGL0C02541g	CAGL0M08316g	CAGL0I01496g	CAGL0F01529g	CAGL0F01133g	CAGL0J05258g	CAGL0G05676g	CAGL0F05137g	CAGL0F08261g	CAGL0K12628g	CAGL0F03223g	CAGL0F01529g	CAGL0H06655g	CAGL0H00759g	CAGL0B03641g	CAGL0E02739g
CAGL0E03740g	CAGL0K00583g	CAGL0B02277g	TPO3	CAGL0K12738g	CAGL0F01529g	CAGL0M12342g	CAGL0D02002g	CAGL0J10296g	CAGL0M07513g	CAGL0D00814g	CAGL0M07513g	CAGL0G05247g	CAGL0G03509g	HIS3	CAGL0A01023g	CAGL0I07315g	CAGL0F06567g	CPR6	CAGL0K11198g		MT-I
CAGL0B03223g	CAGL0E01441g	CAGL0L01771g	CAGL0F00231g	CAGL0M12188g	NTH2	CAGL0I01496g	CAGL0K07458g	CAGL0G05445g	CAGL0L04026g	ATP8	CAGL0J00803g	DUG3	OPI1	ARO10	CAGL0E01155g	CAGL0B04587g	CAGL0C03553g	CAGL0G08470g			CAGL0E00803g
CAGL0L06512g	CAGL0K12628g	CAGL0H03113g	CAGL0L10015g	MTD1	CAGL0M07513g	CAGL0K05247g	CAGL0L12650g	CAGL0L06578g	CAGL0H02123g	CAGL0K04499g	CAGL0C04719g	CAGL0I06116g	CAGL0J08349g	PCK1	CAGL0I01254g	PHM8	CAGL0E02123g				CAGL0K10428g
CAGL0G09603g	CAGL0D02002g	CAGL0K12628g	CAGL0I05566g	SOD1	CAGL0G02717g	CAGL0B00242g	CAGL0I04422g	CAGL0F07337g	CAGL0K07986g	CAGL0L05676g	CAGL0E06314g	CAGL0G06116g	CAGL0M08552g	CAGL0K02937g	CAGL0E05588g	CAGL0G04719g					MET4
CAGL0G04125g	CAGL0A01023g	CAGL0H07557g	TPO1_2	CAGL0G08041g	CAGL0G08041g	SSA1	CAGL0I06248g	CAGL0K04411g	SSA1	GLN1	CAGL0C01435g	YPS7	CAGL0A03872g	CAGL0I01342g							CAGL0L05786g
CAGL0M02101g	CDC21	PHO2	CAGL0L02519g	CAGL0F02607g	CAGL0F03223g	CAGL0M08580g	CAGL0K04301g	CAGL0G08602g	CAGL0G05401g	CDC34	CAGL0H04691g	CAGL0L09174g	CAGL0B04213g	HEM15							CAGL0H03267g
CAGL0H08910g	CAGL0K06347g	CAGL0L06050g	COX6	COX6	CAGL0G05676g	CAGL0J06160g	CAGL0F03311g	CAGL0L08008g	Cgai2	CAGL0L08030g	MRP10	YPS3	CAGL0B01100g	CAGL0B02794g							CAGL0C05599g
CAGL0C01793g	CAGL0D00814g	CAGL0L04290g	ATP8	COX3	CAGL0K07986g	CAGL0J10296g	CAGL0F00649g	YDJ1	CAGL0D05544g	CAGL0I01254g	CAGL0A03883g	YPS11									CAGL0D05632g
CAGL0F02013g	CAGL0K07458g	CAGL0B00242g	COX3	GDH2	CAGL0L02607g	MATalpha1	CAGL0D06600g	CAGL0H08195g	CAGL0H08778g	CAGL0I04444g	CAGL0I09372g										CAGL0J04048g
CAGL0K08074g	CAGL0K01529g	CAGL0H04873g	CAGL0L07546g	CAGL0M07942g	CAGL0L05346g	CAGL0G05445g	CAGL0H09152g	CAGL0B01100g	CAGL0F04411g	CAGL0I09878g	CAGL0L00451g										SUT1
EPA23	CAGL0F04719g	YAP7	CAGL0I00286g	CAGL0C02623g	CAGL0E05654g	CBF1	CAGL0F09075g	CAGL0J07260g	CAGL0F02475g	CAGL0K02937g	CAGL0F04411g										CAGL0K01507g
CAGL0K10098g	CHS3B	YAP6	CAGL0A00737g	Cgai2	CAGL0I07315g	CAGL0A02046g	CAGL0K10604g	CAGL0L12276g	CAGL0H08195g	GSH1	ISA1										EPA6
CAGL0M09493g	CAGL0L04290g	CAGL0B04895g	CAGL0C02623g	CAGL0I06270g	CAGL0B02387g	CAGL0H04037g	CAGL0K11990g	FES1	CAGL0K09416g	ATP6	CAGL0L04070g										CAGL0J07986g
AED1	CAGL0I07469g	MATalpha1	CAGL0L06710g	CAGL0K05687g	CAGL0G03971g	RCN1	ATG1	CAGL0I05934g	CAGL0E02123g	ATP9	CAGL0J01507g										KAR2
CAGL0F03641g	CAGL0J00913g	CBF1	Cgai2	ADI1	Cgai2	CAGL0I08195g	CAGL0C02893g	CAGL0J04224g	CAGL0K11198g												CAGL0I06138g
EPA2	CAGL0E02189g	CAGL0L09691g	YOR1	CAGL0E04378g	YOR1	CAGL0K02277g	CAGL0M11396g	CAGL0E04906g	CAGL0A02970g												CAGL0L00583g
CAGL0I08085g	CAGL0M13277g	Cgai2	CAGL0H10076g	CAGL0G10131g	CAGL0K10846g	CAGL0M07898g															CAGL0L03916g
CAGL0D02266g	GAS3	CAGL0E05434g	CAGL0H08393g	SCS7	CAGL0M07546g	CAGL0E02315g															CAGL0J06336g
CAGL0I06644g	CAGL0H05401g	HAA1	CAGL0I09108g	Cgai3	CAGL0F02585g	EPA1															CAGL0G05379g
CAGL0J05159g	CAGL0L12650g	CAGL0M11440g	CAGL0D04422g	CAGL0B02431g	CAGL0I08195g	CAGL0L03091g															CAGL0F03003g
CAGL0K01903g	CAGL0E06314g	RPN4	AQR1	CAGL0L00429g	CAGL0C04939g	CAGL0M03949g															GLM6
CAGL0I00836g	CAGL0J04840g	CAGL0M01716g	CAGL0J08184g	CAGL0G00946g	Cgai3	HSP78															CAGL0E06116g
CAGL0G09064g	CAGL0E02981g	CAGL0L07480g	CAGL0I07447g	GCV1	CAGL0L03652g	CAGL0I10010g															CAGL0F04917g
CAGL0G04763g	CAGL0L05676g	CAGL0J07216g	HXT3	CAGL0K07315g	CAGL0G05247g	CAGL0G06116g															CAGL0J07502g
CAGL0F08767g	CAGL0I04422g	CAGL0M12298g	CAGL0K02651g	CAGL0F00407g	CAGL0J00715g	HSP10															CAGL0H06677g
CAGL0A01001g	CAGL0I10923g	YAP3b	Cgai3	SDH1	CAGL0B04587g	EPA3															CAGL0H09130g
CAGL0M07832g	CAGL0I09174g	CAGL0E02315g	CAGL0I09086g	SDH4	DUG3	YDJ1															CAGL0M10912g
CAGL0I09482g	CAGL0M07898g	CAGL0L08162g	CAGL0J10179g	COX2	CAGL0I06116g	CAGL0H08195g															CAGL0I02816g
CAGL0G04785g	CAGL0E01155g	CAGL0I02838g	CAGL0B04433g	COX1	PHM8	CAGL0H02035g															PGD1
CAGL0L07590g	CAGL0I06248g	CAGL0I07183g	CAGL0K07315g	CAGL0I01254g	Cgai1	CAGL0B03641g															CAGL0M01980g
CAGL0J05808g	CDC34	CAGL0E02079g	CAGL0I05918g	CAGL0M04499g	CAGL0G06116g	CAGL0G03883g															CAGL0D06578g
CAGL0G03949g	CAGL0K04301g	CAGL0J09548g	CAGL0K04367g	Cgai1	CAGL0L05588g	CAGL0L12276g															CAGL0L10043g
CAGL0J06292g	CAGL0F03311g	CAGL0B04587g	CAGL0D04834g	CAGL0L09537g	CAGL0H00682g	CAGL0H03707g															SUT2
CAGL0J06138g	GCV1	HAP4	HXT4	SUR2	CAGL0B03641g	INO4															PEX13
CAGL0M08536g	CAGL0F00649g	CAGL0M01870g	CAGL0G02453g	CAGL0L00693g	YPS7	CAGL0H07491g															CAGL0M10235g
CAGL0L05016g	CAGL0J04554g	CAGL0E00891g	COX2	RIP1	CAGL0L09174g	CAGL0J10846g															CAGL0L13156g
AWP2	CAGL0C03069g	Cgai1	CAGL0I09724g	SDH2	CAGL0L11154g	MFalpha															CAGL0L08712g
CAGL0I09856g	CAGL0D06600g	CAGL0G09042g	COX1	CYT1	CAGL0G04719g	CAGL0K07964g															CAGL0G05329g
PWP1	CAGL0H09152g	CAGL0G08470g	CAGL0F04499g	CAGL0H02491g	CAGL0M11220g	CAGL0J04224g															CAGL0K04697g
CAGL0I03168g	CAGL0H08954g	CAGL0H07645g	CAGL0K05753g	CAGL0A04499g	YPS3	HSC82															CAGL0I06710g
CAGL0C02365g	CAGL0F09075g	MTL1a	CAGL0J00407g	CAGL0E03850g	CAGL0M06347g	CAGL0E04906g															CAGL0M02673g
CAGL0H02519g	CAGL0I01254g	CAGL0F07733g	Cgai1	cytB	YPS11																CAGL0L06072g
CAGL0H10010g	CAGL0G06116g	CAGL0E00737g	CAGL0L11814g	CAGL0H00528g	CAGL0M10890g																CAGL0A00935g
CAGL0K07183g	CAGL0G05313g	CAGL0C01551g	CCC1	CYC1																	CAGL0J01914g
CAGL0K02519g	CAGL0G08217g	CAGL0J08393g	CAGL0D02640g	CAGL0M07612g																	CAGL0L11132g
NUD1	CAGL0B03311g	MIG1	CAGL0E01353g	CAGL0D03982g																	NAS6
CAGL0F07359g	CAGL0H02035g	CAGL0M07634g	TPN1																		CAGL0C03674g
CAGL0M12551g	CAGL0F02783g	CAGL0C02519g	HXT14																		CAGL0K04631g
CAGL0H01859g	CAGL0K10604g	CAGL0K08602g	SNF3																		CAGL0K01947g
CAGL0K07007g	CAGL0M13717g	INO4	ATP6																		CAGL0D04620g
CAGL0J11000g	CAGL0K11990g	CAGL0J10120g	CAGL0K12716g																		CAGL0K05665g
RSB1	CAGL0J07260g	CAGL0M11220g	CAGL0H02491g																		CAGL0J01529g
CAGL0E03003g	ATG1	CAGL0A01408g	HXT1
SNF7	CAGL0B01727g	CAGL0K03003g	CAGL0A04103g
PWP3	HPT1	TOS8	FCY2
CAGL0J02128g	CAGL0L12012g	CAGL0E05588g	ATP9
CAGL0E05522g	CAGL0M11220g	CAGL0M07590g	PMA1
CAGL0H09482g	CAGL0J09680g	CAGL0F08195g
SUE1	CAGL0L13068g	RME1
CAGL0B03773g	CAGL0C02893g	CAGL0G06292g
ORI1	CAGL0M11396g
CAGL0K06105g	CAGL0E05588g
CAGL0D03652g	SHM2
CAGL0H10560g	CAGL0J08316g
CAGL0D04202g	CAGL0J10494g
CAGL0H01947g	CAGL0M06347g
CAGL0L09911g	CAGL0C03531g
CAGL0D03388g	IPC1
CAGL0C01859g
CAGL0J06358g
CAGL0C04169g
CAGL0I06226g
CAGL0I00550g
EPA15
CAGL0J06270g
CAGL0J11528g
CAGL0M03289g
CAGL0J11462g
CAGL0C04785g
CAGL0I02728g
ROX1
CAGL0C00451g
CAGL0L06864g
CAGL0B00440g
CAGL0L05984g
CAGL0G04169g
CAGL0C00407g
CAGL0J05390g
CAGL0L08382g
CAGL0F06325g
CAGL0A03146g
EPA22
FLO8
CAGL0G01342g
CAGL0I01914g
CAGL0M03179g
CAGL0F04631g
CAGL0G08019g
PET117
EMI1
AWP3
CAGL0F04521g
PWP2
CAGL0I07293g
CAGL0G01122g
CAGL0L01529g
EPA20
CAGL0H03311g
CAGL0A03080g
CAGL0M12166g
CAGL0A03410g
CAGL0L13024g
CAGL0A00913g
CAGL0B04191g
CAGL0M01914g
CAGL0J06754g
CAGL0H00704g
CAGL0J06798g
ATG11
CAGL0H02563g
CAGL0H06545g
CAGL0G06182g
CAGL0J05302g
CAGL0J09702g
CAGL0B03201g
CAGL0B01078g
CAGL0B01595g
PEX22
CAGL0L00517g
CAGL0K04873g
CAGL0L06358g
CAGL0F01111g
EPA12
CAGL0G09152g
RPM2
CAGL0M12364g
ATG14
CAGL0A02255g
CAGL0E00187g
CAGL0K07205g
CAGL0M11902g
CAGL0L02981g
CAGL0F05049g
CAGL0H06732g
CAGL0H01595g
CAGL0K10824g
CAGL0E04774g
CAGL0B00374g
CAGL0K11814g
CAGL0L08492g
CAGL0C01155g
CAGL0I09768g
CAGL0F07447g
CAGL0L09845g
CAGL0G05896g
CAGL0J05830g
AWP7
CAGL0H05819g
CAGL0M13101g
CAGL0L03696g
CAGL0C02057g
CAGL0L12320g
CAGL0J02024g
CAGL0K02321g
ECM33
CAGL0I10538g
CAGL0C03740g
CAGL0M09614g
CAGL0L00803g
CAGL0I10494g
CAGL0L06930g
CAGL0J11550g
CAGL0E04246g
CAGL0L08448g
CAGL0A04367g
CAGL0E00957g
CAGL0E02255g
CAGL0K01155g
CAGL0H09108g
CAGL0K04191g
CAGL0M10549g
CAGL0M05115g
CAGL0K12254g
CAGL0F04125g
CAGL0F08943g
CAGL0I07425g
CAGL0L00227g
CAGL0H08261g
CAGL0K05775g
CAGL0L13046g
CAGL0H10164g
CAGL0H08129g
CAGL0L00157g
CAGL0M11946g
CAGL0G06094g
ARV1

## Sheet: Induced matrix proteins
MOLECULAR FUNCTIONS
unknown function	hydrolase activity	transferase activity	oxidoreductase activity	structural molecule activity	RNA binding	protein binding	DNA binding	ligase activity	peptidase activity	enzyme regulator activity	lipid binding	phosphatase activity	transporter activity	lyase activity	nucleotidyltransferase activity	translation regulator activity	protein kinase activity	helicase activity	other
Cagl0a02882g	Cagl0e06226g	Cagl0c01243g	Gre2(b)	Cagl0f02937g	Cagl0g07227g	Hht1	Hht1	Cagl0k05027g	Cagl0e06226g	Cagl0j04752g	Cagl0j04752g	Ser2	Cagl0m12320g	Cagl0c03630g	Ugp1	Tef3	Ygk3	Cagl0l06908g	Cagl0h05577g
Cagl0g09845g	Sah1	Cagl0m02343g	Cta1	Cagl0g07227g	Cagl0l06908g	Egd2	Cagl0m02783g	Cagl0g03091g	Cagl0m14003g	Sac7	Egd2	Cagl0k00935g	Cagl0h10076g	Cagl0h02585g	Cagl0j08030g	Cagl0i01430g			Cagl0b04345g
Cagl0e02013g	Ser2	Cagl0a04829g	Cagl0k12100g	Cagl0l04840g	Cagl0m02695g	Cagl0h03707g	Pdr1	Cagl0h07887g	Cagl0j07568g	Cagl0h08195g	Cagl0j10406g	Tps1	Cagl0f04213g						Cagl0g06358g
Cagl0j01331g	Cagl0j09064g	Cagl0c03916g	Cagl0a04433g	Cagl0d00616g	Tef3	Cagl0j08030g	Cagl0k05027g	Arg1	Yps5	Sse1	Cagl0l00561g								Kar2
Cagl0m08734g	Cagl0m14003g	Cagl0d00198g	Cagl0d00198g	Cagl0m02695g	Cagl0j07568g	Cagl0h08195g	Cagl0j07568g	Cagl0k00913g	Scl1	Cagl0i01496g
Awp6	Nth2	Ugp1	Ycp4	Cagl0m00814g	Cagl0j10406g	Asc1	Ilv5	Cagl0e04752g
Pwp6	Cagl0j07568g	Lys21	Ilv5	Cagl0g02079g	Cagl0i01430g	Pdr13	Cagl0d01012g
Cagl0d01782g	Cagl0g03091g	Cagl0e06138g	Cagl0m14025g	Cagl0j03234g	Cagl0h08195g	Cagl0k11572g	Cagl0j08030g
Cagl0h02101g	Cagl0e02321g	Cagl0k11297g	Cagl0d03432g	Cagl0h09614g	Cagl0c03113g	Cagl0i01496g	Cagl0k00913g
Cagl0l11836g	Cagl0j08800g	Cagl0j08800g	Cagl0k10780g	Cagl0a03388g	Cagl0a03388g
Cagl0a01672g	Cagl0j08030g	Cagl0j08030g	Glr1	Cagl0g09130g	Gre3
Cagl0m11000g	Cagl0c03113g	Cagl0k00935g	Cagl0f07777g	Cagl0l06886g
Cagl0j10560g	Cagl0k00935g	Erg13	Lys12	Cagl0g01826g
Cagl0g07887g	Cagl0j07128g	Ygk3	Frds1	Cagl0k02123g
Awp3	Yps5	Cagl0m03377g	Cagl0e06424g	Cagl0i08833g
Cagl0m13629g	Cagl0g08558g	Cagl0f00759g	Gre3
Cagl0g05357g	Cagl0c02453g	Cagl0k04235g	Cagl0d04752g
Cagl0c00253g	Cagl0m03377g	Tps1	Cagl0k00913g
Epa2	Cagl0k00913g	Cagl0e05610g
Cagl0a00561g	Tps1	Cagl0e04752g
Cagl0g01738g	Scl1	Hxk2
Cagl0c02409g
Tup1

## Sheet: Repressed matrix proteins
MOLECULAR FUNCTIONS
unknown function	transferase activity	protein binding	structural molecule activity	nucleotidyltransferase activity	peptidase activity	transporter activity	enzyme regulator activity	RNA binding	hydrolase activity	oxidoreductase activity	other
Epa22	Cagl0d05742g	Cagl0l10670g	Cagl0m03773g	Met3	Cagl0i00506g	Cox12	Cagl0k12892g	Cagl0k10906g	Cagl0i00506g	Cox12	Cagl0h02343g
Cagl0d02222g	Met3	Cagl0l07128g	Cagl0k10906g								Ckb2
Cagl0m11726g	Cit1										Cagl0l13200g
Cagl0g05632g
Pwp3
Cagl0c05533g
Cagl0h06611g
Cagl0m13211g
Cagl0g04191g
Cagl0e06600g
Awp7
Cagl0l09911g
