# Supplementary material for: Biofilm matrix regulation by Candida glabrata Zap1 under acidic conditions: transcriptomic and proteomic analyses
Source: Microbiol Spectr. 2024 Nov 4;12(12):e01201-24. doi: 10.1128/spectrum.01201-24 (PMC11619577; doi:10.1128/spectrum.01201-24)
Supplement: Table S4 — Functional distribution of C. glabrata Zap1 targets. [file spectrum.01201-24-s0005.xlsx]

## Sheet: Main classes
Table S4. Functional distribution of C. glabrata Zap1 targets. (Main classes) Genes and matrix proteins found to be regulated by Zap1 in C. glabrata biofilms, were clustered according to their biological function, using FungiFun database.
Main category	Biogenesis of cellular components				Cell cycle and DNA processing				Cell fate				Cell rescue, defense and virulence				Cell type differentiation				Cellular communication / signal transduction mechanism				Cellular transport, transport facilitation and transport routes				Development (systematic)				Energy				Interaction with the environment				Metabolism				Protein fate (folding, modification, destination)				Protein synthesis
	Induced genes	Repressed genes	Induced matrix proteins	Repressed matrix proteins	Induced genes	Repressed genes	Induced matrix proteins	Repressed matrix proteins	Induced genes	Repressed genes	Induced matrix proteins	Repressed matrix proteins	Induced genes	Repressed genes	Induced matrix proteins	Repressed matrix proteins	Induced genes	Repressed genes	Induced matrix proteins	Repressed matrix proteins	Induced genes	Repressed genes	Induced matrix proteins	Repressed matrix proteins	Induced genes	Repressed genes	Induced matrix proteins	Repressed matrix proteins	Induced genes	Repressed genes	Induced matrix proteins	Repressed matrix proteins	Induced genes	Repressed genes	Induced matrix proteins	Repressed matrix proteins	Induced genes	Repressed genes	Induced matrix proteins	Repressed matrix proteins	Induced genes	Repressed genes	Induced matrix proteins	Repressed matrix proteins	Induced genes	Repressed genes	Induced matrix proteins	Repressed matrix proteins	Induced genes
Targets in the category	129	105	16	5	99	117	18	5	45	48	11	2	79	91	35	3	63	52	11	2	47	50	10	2	150	132	26	4	12	5	2	1	68	52	18	3	47	78	10	3	270	188	56	5	162	128	27	5	35
Total targets	557	592	122	25	557	592	122	25	557	592	122	25	557	592	122	25	557	592	122	25	557	592	122	25	557	592	122	25	557	592	122	25	557	592	122	25	557	592	122	25	557	592	122	25	557	592	122	25	557
Relative %	23.1598	17.7365	13.1148	20	17.7738	19.7635	14.7541	20	8.07899	8.10811	9.01639	8	14.1831	15.3716	28.6885	12	11.3106	8.78378	9.01639	8	8.43806	8.44595	8.19672	8	26.93	22.2973	21.3115	16	2.1544	0.844595	1.63934	4	12.2083	8.78378	14.7541	12	8.43806	13.1757	8.19672	12	48.474	31.7568	45.9016	20	29.0844	21.6216	22.1311	20	6.28366
Genes	CAGL0L00649g	CAGL0F04521g	Tef3	Awp7	CAGL0G08668g	CAGL0J10296g	Scl1	Cagl0g04191g	CAGL0G08668g	CAGL0I01496g	Ygk3	Cagl0k12892g	CAGL0G08668g	CAGL0J10296g	Scl1	Met3	HXK2	CAGL0C03740g	Scl1	Cagl0h02343g	CAGL0L11440g	CAGL0C03740g	Cagl0b04345g	Ckb2	DUR31	SUT1	Cagl0a01672g	Cox12	CHS5	KAR2	Tup1	Cagl0m11726g	CAGL0M03377g	CAGL0D05632g	Cagl0a04829g	Cox12	DUR31	CAGL0E01353g	Cagl0g01738g	Ckb2	CAGL0M03377g	CAGL0L00429g	Cagl0a04433g	Met3	CAGL0J05852g	CAGL0J10296g	Scl1	Cox12	CAGL0E03245g
	CAGL0J05852g	CAGL0M01870g	Cagl0c02453g	Cagl0h03993g	CAGL0L02365g	CAGL0M01870g	Cagl0a00561g	Cagl0h02343g	CAGL0B04499g	CAGL0I08195g	Cagl0g08558g	Cagl0h02343g	CAGL0I02178g	CAGL0F05137g	Pdr1	Awp7	UTR2	CAGL0I08195g	Cagl0a01672g	Ckb2	CAGL0K05709g	CAGL0I08195g	Cagl0c02453g	Cagl0k12892g	PEX21	CAGL0E01353g	Cagl0a04829g	Awp7	CAGL0I01188g	CAGL0B00242g	Kar2		CAGL0L03982g	CYC1	Cagl0c04323g	Cagl0h03993g	CAGL0J05852g	CAGL0D05632g	Cagl0g08558g	Pwp3	CAGL0L03982g	SUT1	Cagl0a04829g	Cagl0h03993g	PEX21	CAGL0D05632g	Cagl0a00561g	Cagl0d05742g	CAGL0M02695g
	CAGL0G08668g	CAGL0I01496g	Hht2	Cagl0i00506g	CAGL0K07436g	CAGL0K08602g	Hht2	Cagl0i00506g	CAGL0I08833g	CAGL0J04224g	Cagl0h08195g		GSH2	AQR1	Cagl0a00561g	Ckb2	CAGL0K05709g	EMI1	Cagl0a04829g		CAGL0J04290g	CAGL0G08602g	Tup1		CAGL0D05742g	CAGL0J10296g	Cagl0c02453g	Cagl0d05742g	CAGL0E00561g	MATalpha1			HXK2	ARO10	Cagl0d00198g	Cagl0h06611g	PHO84	CAGL0H10076g	Cagl0h10076g	Cagl0m11726g	HXK2	PHM8	Ilv5	Cagl0h06611g	MET6	CAGL0E04906g	Cagl0c03916g	Cagl0h02343g	ASC1
	UTR2	HSP10	Kar2	Cagl0l10670g	CAGL0K05709g	CAGL0I07425g	Cagl0d01012g	Ckb2	CAGL0J10978g	CAGL0L11154g	Cagl0i01430g		CDR1	RSB1	Cagl0a04433g		CAGL0J04290g	CAGL0L01771g	Tup1		CAGL0J09834g	CAGL0J04224g	Asc1		CAGL0B04543g	CAGL0F04499g	Kar2	Cagl0l13200g	CAGL0G05489g	CAGL0M10912g			CAGL0L00649g	CAGL0K12254g	Asc1		CDR1	CAGL0J04048g	Cagl0i01496g		CAGL0L00649g	CAGL0F04499g	Tef3	Cagl0i00506g	CAGL0J08569g	CAGL0J04048g	Asc1	Cagl0i00506g	CAGL0K07117g
	CAGL0K00825g	CAGL0E00803g	Cagl0g08558g	Cagl0m11726g	CAGL0H06149g	CAGL0A04499g	Kar2	Cagl0l10670g	ACT1	CAGL0K02277g	Cagl0i01496g		CAGL0K05709g	CAGL0H10076g	Cagl0c04323g		CAGL0J10978g	CAGL0H03113g	Cagl0d01782g		CAGL0J10978g	CAGL0C02893g	Ygk3		PHO84	AQR1	Cagl0e04752g		CAGL0A02552g	CAGL0G05676g			CAGL0D00198g	CAGL0C04323g	Gre2(b)		CAGL0K05709g	CAGL0I01496g	Cagl0j07568g		CAGL0J05852g	CAGL0J04554g	Cagl0c01243g	Ckb2	CAGL0D05742g	CAGL0I01496g	Kar2	Ckb2	CAGL0H08602g
	CAGL0K07436g	CAGL0G05313g	Cagl0g09845g		CAGL0J04290g	Cgai1	Cagl0d03432g		CAGL0A01738g	CAGL0F09075g	Cagl0i08833g		GPX2	CAGL0E04906g	Kar2		ACT1	HSC82	Ygk3		CAGL0J05544g	CAGL0L01771g	Cagl0g08558g		CDR1	CAGL0D05632g	Cagl0e06424g		INN1				CAGL0L03377g	COX3	Cagl0e05610g		CAGL0J04290g	CAGL0I08195g	Cagl0j10406g		CAGL0G08668g	TPN1	Sah1		CAGL0L02365g	HSP78	Ygk3		RPS12
	VIG9	CAGL0L03916g	Awp6		CAGL0F08965g	YAP6	Ygk3		SUR4	CAGL0J09702g	Cagl0j10406g		CAGL0F08965g	CAGL0I01496g	Cagl0d03432g		CAGL0A01738g	CAGL0F02607g	Cagl0e02321g		CAGL0C05269g	CAGL0K04301g	Cagl0j09064g		CAGL0K07436g	RSB1	Cagl0f04213g		CAGL0A01474g				CAGL0F08965g	CAGL0B02387g	Cagl0e06226g		STV1	CAGL0G08602g	Pdr13		MET6	CAGL0H10076g	Cagl0c02453g		CAGL0C00319g	CYC1	Yps5		CAGL0L11792g
	CAGL0M00374g	CAGL0F02607g	Cagl0h09614g		CAGL0B01903g	CAGL0B02387g	Cagl0e02321g		CPR1	CAGL0F02783g	Cagl0k10780g		ERG11	HSP78	Ygk3		CAGL0J05544g	CAGL0K02277g	Cagl0e04752g		DAP1	CAGL0F03311g	Cagl0j10406g		STV1	TPN1	Cagl0f07777g		SCW4				STV1	CAGL0L00803g	Cagl0e06424g		CAGL0J09834g	CAGL0G09042g	Sse1		CAGL0K00825g	CAGL0J04048g	Cagl0c03113g		VIG9	CAGL0A04499g	Cagl0e04752g		CAGL0C01947g
	CAGL0K05709g	CAGL0K02277g	Cagl0i01496g		SWI4	CAGL0L01771g	Cagl0g09845g		CDC48	CAGL0C02519g	Cagl0l00561g		CAGL0J09834g	CYC1	Cagl0e04752g		PIR2	CAGL0M01716g	Cagl0g08558g		HMT1	CAGL0E05654g	Cagl0k00935g		CAGL0G06402g	CAGL0E04906g	Lys12		TUB2				CAGL0A03949g	ATP8	Cagl0f04213g		CAGL0E02519g	CAGL0I10010g	Cagl0m12320g		CAGL0J08569g	CAGL0I01496g	Cagl0c03630g		CAGL0K05709g	HSP10	Cagl0e06138g		CAGL0J01221g
	CAGL0H06149g	CAGL0M01716g	Cagl0j04752g		CAGL0F04939g	CAGL0L03916g	Cagl0h03707g		CAGL0K01595g	CPR6	Sse1		ACT1	HSP10	Gre2(b)		SUR4	CAGL0J09702g	Hxk2		ASC1	CAGL0F09075g	Sac7		CAGL0I08833g	CAGL0I01496g	Cagl0g05357g		CAGL0M11968g				CAGL0G06402g	COX2	Cagl0f07777g		CAGL0E05236g	YAP6	Pwp6		CAGL0D00198g	HSP78	Cagl0c03916g		CAGL0I00704g	CAGL0J04224g	Cagl0e06226g		CAGL0F04983g
	CAGL0G06402g	CAGL0J01529g	Cagl0j09064g		CAGL0K02431g	CAGL0J00913g	Cagl0j08030g		CAGL0M10219g	CAGL0F02013g	Cagl0m12320g		CAGL0M12386g	CAGL0J04224g	Cagl0e06424g		CHS5	CAGL0E02079g	Cagl0l00561g		CAGL0G09020g	RCN1			DIP5	HSP78	Cagl0g06358g		CAGL0M04279g				CAGL0J03058g	CYT1	Lys12		CAGL0J11836g	CAGL0C02893g			CAGL0B04543g	CAGL0G08602g	Cagl0c04323g		CAGL0I01672g	CAGL0K12254g	Cagl0f00759g		CAGL0H05709g
	CAGL0L01485g	CAGL0D00814g	Cagl0k00825g		CAGL0J09834g	CAGL0J06160g	Cagl0j10406g		CAGL0G07909g	CAGL0H02123g			AHP1	CAGL0M04499g	Cagl0f07777g		CAGL0H00594g	CAGL0F02783g			GDI1	CAGL0M10890g			CAGL0G00682g	CYC1	Cagl0g08558g		MP65				CAGL0L09086g	COX1	Hxk2		CAGL0K11616g	CAGL0L03916g			CAGL0L11440g	CAGL0I09724g	Arg1		CAGL0J04290g	CAGL0E00803g	Cagl0g06358g		CAGL0G01364g
	CAGL0L09086g	CAGL0J09702g	Cagl0l00561g		ACT1	RME1	Cagl0j10560g		DAP1	CAGL0K02321g			CAGL0K07788g	CAGL0J07502g	Cagl0g01738g		CAGL0K01595g	CAGL0G02717g			CAGL0J00319g	CAGL0F02783g			CAGL0K04125g	CAGL0I09724g	Awp6						PMU2	cytB	Tps1		AHP1	EPA12			CAGL0B02651g	CAGL0A04499g	Cagl0d00198g		CAGL0B04499g	CAGL0C02893g	Cagl0g09845g		CAGL0A02189g
	CAGL0J10978g	CAGL0M10890g	Sac7		CAGL0E02233g	CAGL0F03311g	Pdr13		CAGL0I02156g	CAGL0I03168g			PIR2	CAGL0G09042g	Awp6		CAGL0H10494g	CAGL0K02321g			CAGL0E05896g	MIG1			CAGL0L01485g	CAGL0G09042g	Cagl0h03971g						IPP1	YHB1	Cagl0k04235g		CAGL0K07788g	ATP8			GSH2	CAGL0M04499g	Cagl0d01012g		STV1	CAGL0L00803g	Cagl0h03707g		CAGL0H08976g
	CAGL0L07216g	CAGL0H07557g	Cagl0m02343g		CAGL0E01111g	CDC34	Cagl0l11836g		FEN1	CAGL0G03509g			CAGL0E03245g	CAGL0C04323g	Cagl0h02585g		CAGL0H02255g	CAGL0C02541g			SAC7	CAGL0H09152g			ACT1	CAGL0K12254g	Cagl0h05577g						CAGL0E02519g	HSC82	Cagl0k11297g		CAGL0K01595g	EPA15			CAGL0I10791g	ARO10	Asc1		CAGL0C05313g	CAGL0L11154g	Cagl0h05577g		CAGL0J10230g
	ACT1	CAGL0B02431g	Egd2		CAGL0I02684g	COX1	Sac7		CAGL0K02783g	CAGL0K10604g			GLR1	TPO3	Cagl0h03707g		CAGL0L03245g	CAGL0I03168g			CAGL0G07689g	CDC21			CAGL0H09460g	CAGL0I09086g	Cagl0i01496g						CAGL0H09460g	ATP9	Frds1		CAGL0E05214g	EPA1			PHO84	MTD1	Kar2		CAGL0G00682g	CAGL0G03883g	Cagl0h08195g		CAGL0L06314g
	CAGL0J11044g	CAGL0E06116g			CAGL0J05544g	CAGL0M01980g	Cagl0m02783g		CAGL0G09020g	SOD1			CAGL0L07502g	CAGL0E00803g	Cagl0h03971g		CAGL0I02156g	CAGL0G03509g			CAGL0H10208g	CAGL0G03509g			CAGL0H09086g	TPO3	Cagl0i08833g						PYC1	CAGL0M10890g	Ugp1		CAGL0G07909g	CAGL0F09075g			CAGL0L02365g	CAGL0C04323g	Cagl0d03432g		CAGL0J09834g	PET117	Cagl0i01496g		CAGL0B04257g
	CAGL0M12386g	CAGL0E02079g			CAGL0G04213g	CAGL0H03113g	Egd2		CAGL0I01188g	CAGL0F03003g			CAGL0C03850g	YAP6	Glr1		FEN1	CAGL0F03003g			CAGL0H01309g	CAGL0H06655g			CAGL0E05236g	CAGL0I10010g	Cagl0j09064g						CAGL0G09361g	CAGL0K05775g	Cagl0m03377g		FTR1	CAGL0L08008g			CDR1	CAGL0I09086g	Cagl0d04752g		CAGL0K08492g	CAGL0K04301g	Cagl0j07568g		CAGL0L12760g
	CAGL0E01111g	TOS8			CDC48	HSC82			CAGL0I00484g	CAGL0M08316g			CAGL0G04213g	CAGL0C02893g	Cagl0h08195g		CAGL0K02783g	CHS3B			CAGL0J01870g	CAGL0K10604g			CAGL0M13651g	CAGL0C02893g	Cagl0j10406g						CAGL0E05236g	CAGL0B02431g			CAGL0J03674g	ATP9			CAGL0C00319g	Cgai1	Ygk3		CAGL0L07216g	SSA1	Cagl0j09064g		CAGL0M05775g
	CAGL0A01738g	CAGL0F02783g			CTF13	CAGL0L12276g			PUB1	CAGL0L06358g			CPR1	CAGL0G05313g	Cagl0h09614g		CAGL0G09020g	CAGL0H08129g			CAGL0H05709g	SOD1			CAGL0E01111g	COX3	Cta1						CAGL0G02937g	CAGL0C03223g			CAGL0J07568g	RCN1			CAGL0K07436g	CAGL0C02893g	Cagl0e02321g		ACT1	CAGL0F03311g	Cagl0k00935g		CAGL0F08459g
	CAGL0M00220g	MIG1			CAGL0J06424g	CAGL0K07007g			CAGL0H01309g	CAGL0H08778g			CDC48	CAGL0G03883g	Cagl0h10076g		CAGL0I01188g	CAGL0M07634g			CAGL0H01705g	CAGL0D06600g			CAGL0J11836g	ATP8	Cagl0l00561g						CAGL0I02684g	RIP1			CAGL0K05577g	CAGL0F00231g			CAGL0J02398g	CAGL0B02387g	Gre2(b)		CAGL0H09460g	CDC34	Cagl0k11572g		CAGL0M13893g
	CAGL0I02684g	CAGL0H02123g			CAGL0H00594g	CAGL0F09075g			CAGL0C01947g	CAGL0M13277g			CAGL0L01969g	SSA1	Gre3		CAGL0J05742g	CAGL0J10120g			BCY1	PHO2			VRG4	SSA1	Frds1						CAGL0K11616g	CAGL0L00451g			CAGL0K02783g	CCC1			VIG9	CAGL0G05313g	Cagl0e05610g		CAGL0J11044g	CAGL0G08217g	Ugp1		CAGL0K01859g
	CAGL0J05544g	CAGL0K02321g			CAGL0K01595g	CAGL0M01716g			CAGL0H08541g	CAGL0H08195g			MET3	CAGL0E05654g	Cagl0i01496g		FKS2	SNF7			CAGL0E00561g	CAGL0M08316g			CAGL0K04609g	COX2	Cagl0l06908g						CAGL0J00451g	GDH2			CAGL0G09020g	CAGL0M06347g			ARG8	CAGL0L00803g	Cagl0e06138g		CAGL0G09361g	HSC82	Pdr13		CAGL0H02409g
	PIR2	CAGL0H01859g			CAGL0L02013g	CAGL0H03707g			BCY1	CAGL0J10120g			CAGL0K05137g	CAGL0M01980g	Cagl0j07568g		CAGL0I00484g	CAGL0K01507g			CAGL0F07491g	CAGL0M07634g			CAGL0K11616g	CAGL0D02640g	Pdr13						CAGL0K02629g	CAGL0I06270g			VMA2	TOS8			CAGL0M00374g	CAGL0L11154g	Cagl0e06226g		CAGL0M13651g	CAGL0L12276g	Sac7		CAGL0I04796g
	CAGL0M09020g	KAR2			CAGL0L01397g	CAGL0J01529g			CAGL0G03663g	CAGL0K11814g			DAP1	YHB1	Cagl0j08030g		PIR4	CAGL0L12650g			CAGL0G07271g	CAGL0C00407g			CAGL0J05544g	CAGL0H08393g	Cagl0m02343g						CDC48	CAGL0F03003g			CAGL0L12342g	PWP2			CAGL0K05709g	CAGL0G03883g	Cagl0e06424g		CAGL0E01111g	CAGL0F09075g	Cagl0m02343g		CAGL0K08866g
	CAGL0B04697g	CAGL0L00451g			CAGL0M09636g	CAGL0D00814g			CAGL0G05489g	CAGL0K01507g			TIR1	HSC82	Tps1		PDR16	CAGL0A03872g			CAGL0H07535g	MFalpha			CAGL0J02684g	CYT1	Egd2						CAGL0K05137g	COX6			CAGL0M12595g	CAGL0E05588g			SAM2	CAGL0K04301g	Cagl0f00759g		CAGL0A01738g	CAGL0H03707g	Sse1		CAGL0L04950g
	CAGL0C05269g	CAGL0C02541g			CAGL0M11836g	CAGL0J09702g			CAGL0H03927g	CAGL0A03872g			HMT1	CAGL0F02607g	Cagl0k00935g		CAGL0M12595g	CAGL0D04620g			YPD1	CAGL0M13277g			CAGL0J01661g	COX1							PYK1	CAGL0F08261g			CAGL0G05093g	CAGL0K12738g			DUR1,2	SSA1	Cagl0f07777g		VRG4	ATP9	Cagl0m14003g		CAGL0K02233g
	CAGL0L07502g	CAGL0I03168g			CAGL0J04180g	CAGL0H07557g			CAGL0L08338g	CAGL0K09416g			CAGL0J07568g	CAGL0F09075g	Cta1		CAGL0H10208g	CAGL0G05247g			CAGL0K08514g	CAGL0M11396g			SEC53	cytB							CAGL0E05214g	ATP6			CAGL0J01870g	PWP3			CAGL0H06149g	CAGL0D02640g	Cagl0g01738g		CAGL0C04609g	CAGL0C01155g			CAGL0J10736g
	CAGL0K11088g	CAGL0H08954g			CAGL0I09042g	CAGL0E06116g			CAGL0G07271g	CAGL0F04631g			CAGL0K05577g	CAGL0H03707g	Cagl0k11572g		CAGL0H08541g	CAGL0E00957g			CAGL0F05335g	CAGL0I06248g			PIR2	YHB1							CAGL0K06787g	CAGL0H06633g			IMH1	CAGL0H09152g			CAGL0J04290g	CAGL0F03311g	Lys12		CAGL0M00220g	CAGL0D00814g			CDC33
	VPS1	IPC1			CAGL0I01188g	TOS8			CAGL0H07535g	CAGL0E02739g			CAGL0K02783g	CAGL0D00814g	Frds1		PIR5	CAGL0H10164g			CAGL0B02233g	CAGL0K01507g			CAGL0M09020g	CAGL0F02607g							PGI1	CAGL0H04037g			BCY1	HAA1			CAGL0I00924g	CAGL0I04444g	Cagl0g08558g		CAGL0J05544g	RPN4			CAGL0K01551g
	CAGL0H00594g	CAGL0G03509g			SWI6	CAGL0F02783g			MNN2	CAGL0M10912g			CAGL0I02530g	CAGL0J09702g	Pdr13		BCY1	CAGL0L06578g			CAGL0F01243g	CAGL0G04763g			CAGL0B04697g	CAGL0F09075g							CAGL0D00176g	CAGL0K11814g			CAGL0M11880g	CAGL0K10604g			CAGL0L03377g	CDC34	Cagl0h02585g		CAGL0C04235g	CAGL0L09174g			CAGL0K00517g
	CAGL0K01595g	CAGL0H02035g			CAGL0L03846g	PGD1			CAGL0A02552g	CAGL0H00759g			CAGL0J00495g	CAGL0J11462g	Sse1		CAGL0E00561g	CAGL0G05401g			VPS27	CAGL0K07986g			CAGL0C05269g	CAGL0L08008g							CAGL0E05610g	CAGL0F04719g			VMA13	SOD1			CAGL0F08965g	CAGL0G08217g	Cagl0h03971g		CAGL0I03806g	CAGL0M10890g			CAGL0I00814g
	CAGL0L02013g	CAGL0H04691g			SAC7	MIG1			INN1	CAGL0G05401g			PIR4	CAGL0H07557g	Egd2		CAGL0A04829g	CAGL0L06006g			CAGL0M08712g	CAGL0D02002g			SUR4	ATP9							ASC1	CAGL0L09537g			CAGL0H07535g	CAGL0F03003g			CAGL0B04499g	CAGL0E05654g	Erg13		CAGL0E00649g	CAGL0D03388g			CAGL0I03234g
	CAGL0H10494g	CAGL0B04895g			CAGL0C04411g	CAGL0F07337g			CAGL0K07095g	CAGL0K07458g			CAGL0K09064g	CAGL0E06116g	Cagl0m12320g		CAGL0G05489g	CAGL0I06138g			TUB2	CAGL0G04719g			CDC48	CAGL0L07546g							CAGL0K12518g	CAGL0G05379g			CAGL0E05192g	CAGL0M08316g			STV1	ROX1	Glr1		SEC53	CAGL0F02783g			CAGL0K10906g
	CAGL0H05005g	CAGL0F03003g			CAGL0M09559g	CAGL0H02123g			CAGL0J05434g	CAGL0I06138g			CAGL0K09240g	CAGL0M06347g	Cagl0m14003g		CAGL0A03828g	CAGL0L00693g			STT4	CAGL0G05247g			CAGL0K11088g	FCY2							CAGL0J02970g	PMA1			YPD1	CAGL0M07590g			ILV5	YHB1	Hxk2		CAGL0B04697g	CAGL0G06116g			CAGL0C03369g
	CAGL0G07909g	CHS3B			GIN3	CAGL0E05588g			CAGL0E02805g	CAGL0A01177g			PDR16	CAGL0E02079g			CAGL0L08338g	CAGL0I09856g			CAGL0I00594g	CAGL0I07183g			CHS5	CAGL0I09108g							CAGL0M06963g	HEM15			CAGL0K08514g	ATP6			CAGL0B00550g	CAGL0M11440g	Cagl0h07887g		CAGL0G07040g	CPR6
	CAGL0B00814g	CAGL0H08129g			PUB1	CAGL0K02321g			CAGL0B01551g	CAGL0L07480g			CAGL0J06468g	CAGL0C02519g			CAGL0F07491g	CAGL0A01177g			CAGL0K08866g	CAGL0K07458g			VPS1	CAGL0A00737g							FKS2	CAGL0B03641g			CAGL0A02552g	CAGL0I02838g			CAGL0A03949g	HSC82	Cagl0h09614g		CAGL0C05071g	CAGL0C04719g
	TIR1	CAGL0E02315g			CAGL0G05093g	YDJ1			CAGL0M11968g	CAGL0G00946g			GIN3	CPR6			CAGL0H07535g	CAGL0L07480g			CAGL0M11968g	CAGL0L06006g			CAGL0K01595g	HXT3							CAGL0I00484g	CAGL0J00847g			CAGL0F01243g	CAGL0B03773g			CAGL0C05313g	CAGL0F02607g	Cagl0h10076g		CPR1	CAGL0D06578g
	HMT1	MRP10			CAGL0L09889g	CAGL0A01408g			CAGL0K00693g	CAGL0F03223g			CAGL0H01309g	MIG1			CAGL0K08514g	CAGL0F08195g			CAGL0F08415g	CAGL0I06138g			CAGL0H10494g	CAGL0D03982g							CAGL0B03421g	CAGL0I02728g			CAGL0K07095g	CAGL0H04037g			CAGL0G06402g	CAGL0F09075g	Gre3		CDC48	CAGL0F07337g
	CAGL0M04895g	ATG11			CAGL0H10208g	KAR2			CAP2	CAGL0C05599g			GLO1	CAGL0F02013g			CAGL0F05335g	CAGL0K11990g			CAGL0K00693g	CAGL0A01177g			CAGL0M10219g	CAGL0F00231g							GDB1	CAGL0M02673g			FLR1	CAGL0I07293g			CAGL0J03058g	CAGL0J04840g	Cagl0i01430g		CAGL0K11088g	CAGL0K02321g
	CAGL0D00176g	CAGL0K04631g			CAGL0J07722g	CAGL0H09152g			CAGL0B01771g	GAS3			HSP31	CAGL0E05588g			CAGL0B02233g	CAGL0F03223g			CAGL0D03564g	CAGL0F08195g			CAGL0E05214g	CAGL0H07557g							GPM1	CAGL0K02651g			TUB2	CAGL0K07337g			ERG11	CAGL0J10494g	Cagl0i01496g		VPS1	YPS7
	CAGL0L10780g	CAGL0M13101g			MEC3	CAGL0C02541g			CAGL0B02035g	CAGL0K00583g			MEC3	YPS7			CAGL0A02552g	CAGL0C05599g			CAGL0I09504g	CAGL0K11990g			CAGL0H05005g	CAGL0B02431g							CAGL0J06468g	CAGL0G10131g			CAGL0I04796g	PWP1			SWI4	CAGL0I10923g	Cagl0j08800g		CAGL0K01595g	YDJ1
	CAGL0J04180g	CAGL0M13277g			CAGL0D01012g	CAGL0J10846g			CAGL0L10120g	CAGL0K04191g			CAGL0H08541g	YDJ1			CAGL0K07095g	CAGL0I08085g			CAGL0K01551g	CAGL0F03223g			CAGL0G07909g	CAGL0J08184g							CAGL0F04895g	CAGL0F05863g			PDH1	CAGL0M13277g			CAGL0K04125g	INO4	Lys21		CAGL0H10494g	CAGL0H01859g
	CAGL0I02156g	CAGL0J10120g			CAGL0H08541g	CAGL0H08954g			CAGL0K00517g	CAGL0L04026g			CAGL0K00319g	CAGL0K12738g			CAGL0J05434g	GAS3			CAGL0K00517g	CAGL0C05599g			CAGL0B00814g	CAGL0D03388g							CAGL0H09944g	CAGL0L01529g			CAGL0J11880g	CAGL0I06116g			CAGL0L01485g	CAGL0M07546g	Tps1		CAGL0E05698g	KAR2
	CAGL0C01353g	CAGL0I06248g			CAGL0K00319g	CDC21			CAGL0H03003g	CAGL0L04290g			PIR5	KAR2			CYC8	ECM33			CAGL0G06226g	CAGL0F00649g			FTR1	SUT2							CAGL0H06787g	CAGL0L07480g			CAP2	CAGL0I06248g			IFA38	MET4	Cagl0k00825g		CAGL0M10219g	CAGL0H09152g
	CAGL0K02783g	CAGL0H00528g			CAGL0F04983g	CAGL0H07645g				CAGL0I04422g			CAGL0H01705g	CAGL0H09152g			CAGL0B01551g	CAGL0K00583g			CAGL0K11550g	CAGL0K00583g			HMT1	CAGL0C04719g							CAGL0I05698g	CAGL0E03850g			CAGL0H03003g	CAGL0C01551g			CAGL0L09086g	CAGL0J09702g	Cagl0k00913g		CAGL0H05005g	CAGL0H02035g
	CAGL0M10769g	CAGL0C01551g			CAGL0J04444g	CAGL0H02035g				CAGL0F07733g			BCY1	CAGL0L06072g			CAGL0G02387g	CAGL0G05445g			CAGL0I06666g	CAGL0E02189g			CAGL0M04895g	CAGL0D06578g							CAGL0A04829g	CAGL0F03223g			CAGL0I01562g	CAGL0K01507g			CAGL0J09834g	FCY2	Cagl0k00935g		CAGL0G07909g	PEX13
	CAGL0I01188g	CAGL0J08393g			CAGL0G03663g	CAGL0H06655g				CAGL0J07260g			CAGL0F02101g	IPC1			CAGL0K06303g	CAGL0K04191g				CAGL0G05676g			CAGL0L10780g	CAGL0C03223g							VMA13	CAGL0K05687g				CAGL0J00407g			CAGL0C04917g	CAGL0A00737g	Cagl0k04235g		HMT1	CAGL0H06655g
	SWI6	SNF7			CAGL0M11924g	CAGL0B04895g							CAGL0F01397g	CAGL0L06864g			STT4	CAGL0L04026g				CAGL0I04422g			CAGL0F00209g	YDJ1							CAGL0F07491g	CAGL0F00649g				PMA1			CAGL0L07216g	CAGL0J09680g	Cagl0k05027g		CAGL0M04895g	CAGL0F06325g
	FKS2	RPM2			CAGL0G05489g	CAGL0E01441g							CAGL0M11880g	CAGL0H06655g			CAGL0M11968g	CAGL0L04290g				CAGL0J07260g			CAGL0L02145g	CAGL0K12738g							CAGL0H07535g	CAGL0H02491g				EPA6			IPP1	CAGL0D03982g	Cagl0k10780g		CAGL0L10780g	CAGL0G04169g
	CAGL0I00484g	AWP7			CAGL0H03927g	CHS3B							CAGL0K11858g	HAA1			CAGL0F08415g	CAGL0I04422g							CAGL0J03674g	CAGL0H01859g							GND1	CAGL0F04917g				HEM15			ERG10	CAGL0F00231g	Cagl0k11297g		ASC1	CAGL0K10604g
	SAC7	CAGL0A03872g			CAGL0F07491g	CAGL0G05329g							CAGL0E00473g	CAGL0B04895g			CAGL0K00693g	CAGL0J07260g							CAGL0I02156g	CAGL0M10235g							ACO2	CAGL0C02623g				CAGL0G04719g			CAR2	CAGL0M10890g	Cagl0k12100g		CAGL0J03674g	CAGL0E01441g
	PEX11	CAGL0D02002g			CAGL0L08068g	CAGL0H07491g							CAGL0G07271g	SOD1			CDC33								CAGL0C01353g	KAR2							SOL3					CAGL0B03641g			CAGL0E02519g	CAGL0H07557g	Frds1		CAGL0L03245g	CAGL0L08448g
	PIR4	CAGL0H06677g			CAGL0E00473g	CAGL0E02315g							RTA1	CAGL0F03003g			CAGL0L08294g								FEN1	CAGL0H09152g							TKL1					YOR1			CAGL0A00363g	CAGL0K05775g	Ugp1		CAGL0J07568g	SOD1
	CAGL0C04411g	CAGL0L03091g			CAGL0M12254g	CAGL0M08316g							YPD1	CHS3B			CAGL0M04279g								CAGL0K05577g	RIP1							CAGL0E05192g					CAGL0G05247g			CAGL0H09460g	CAGL0E06116g	Cagl0m03377g		CAGL0I02156g	CAGL0D06600g
	CAGL0L07370g	CAGL0C01435g			CAGL0H07535g	CAGL0M07634g							CAGL0K08514g	PHO2			CAGL0D01672g								CAGL0K02783g	CAGL0C02541g							CAGL0G02651g					CAGL0L10043g			PYC1	CAGL0M06347g	Egd2		CAGL0C01353g	CAGL0I09878g
	CAGL0M09559g	CAGL0K05247g			CAGL0L09042g	CAGL0J06336g							CAGL0H05137g	CAGL0M08316g			CAP2								GDI1	CAGL0H04873g							CAGL0M00682g					CAGL0I07183g			ERG13	CAGL0E02079g			CAGL0L03432g	YPS3
	CAGL0E02409g	CAGL0E06314g			CAGL0E04576g	CAGL0H04037g							FLR1	CAGL0M07590g			CAGL0B02035g								CAGL0E05896g	CAGL0I00286g							PGK1					CAGL0K12716g			CAGL0J11044g	SUT2			CAGL0G09020g	CAGL0I05918g
	CAGL0A03971g	CAGL0M07513g			CAGL0K00605g	CAGL0H08778g							CAGL0I08239g	CAGL0H04037g			PIR1								CAGL0I02530g	PEX13							CAGL0H05137g					CAGL0K08074g			CAGL0I08987g	CAGL0C02519g			ALG5	CAGL0M08316g
	CAGL0M12595g	CAGL0I09174g			SCM4	CAGL0M13277g							CAGL0B03685g	CAGL0L02519g			CAGL0L10120g								VMA2	CAGL0I06270g							CAGL0H02893g					GSH1			CAGL0M12386g	CAGL0G02717g			CAGL0M10769g	CAGL0G03971g
	CAGL0L09889g	CAGL0G04719g			CAGL0C01683g	CAGL0J10120g							TUB2	CAGL0K07337g			CAGL0H03003g								CAGL0J00495g	CAGL0K04697g							CAGL0I04796g					CAGL0K07458g			CAGL0G09361g	CAGL0C04719g			CAGL0I02530g	ATG11
	CAGL0H10208g	CAGL0B03641g			CAGL0D01716g	CAGL0I06248g							CAGL0B03971g	CAGL0H09130g			CAGL0M08448g								PRO3	CAGL0L08448g							CAGL0L12254g					CAGL0I02816g			ERG4	CAGL0E05434g			CAGL0I01188g	YPS11
	CAGL0J01870g	CAGL0J00847g			CAGL0L06314g	CAGL0H00528g							CAGL0K06303g	CAGL0H08195g			CAGL0I06666g								PIR4	SOD1							CAGL0L11990g					CAGL0L07480g			CAGL0E05236g	CAGL0C03223g			CAGL0J05742g	CAGL0M07590g
	MEC3	CAGL0M07898g			CAGL0K08514g	CAGL0C01551g							CAGL0K06589g	CAGL0I06248g											CAGL0K09064g	HXT1							CAGL0K09702g					CAGL0F08195g			CAGL0G02937g	MIG1			CAGL0H09746g	ATP6
	CAGL0H08541g	CAGL0G05247g			CAGL0A02552g	CAGL0J08393g							CAGL0K08866g	CAGL0J08393g											CAGL0D01760g	CAGL0L11814g							CAGL0J11880g					CAGL0G00946g			CAGL0E01111g	CAGL0E05588g			CAGL0H05753g	CAGL0H04037g
	CAGL0M08162g	CAGL0I07183g			CAGL0L03454g	CAGL0L12650g							PDH1	AWP7											CAGL0L12342g	CAGL0I09878g							CAGL0L02167g					CAGL0F03223g			CAGL0A01738g	CAGL0K12738g			CAGL0H08602g	CAGL0E03003g
	IMH1	CAGL0J00803g			INN1	CAGL0D02002g							CAGL0L11990g	CAGL0I00836g											PDR16	COX6							GRE2(A)					CAGL0C05599g			CAGL0J11836g	KAR2			THI6	CAGL0H08778g
	PIR5	CAGL0G08470g			CAGL0A01474g	CAGL0H06677g							RFA1	CAGL0A02046g											CAGL0H04741g	CAGL0H03267g							CAGL0B04917g					CAGL0F04917g			VRG4	CAGL0H09152g			SAC7	CAGL0H09130g
	CAGL0L07172g	CAGL0I09372g			CAGL0J10208g	CAGL0L03091g							ERG5	YOR1											CAGL0M12595g	CAGL0I05918g												CAGL0K00583g			CAGL0G00594g	CAGL0L06072g			CAGL0F05731g	CAGL0M13277g
	CAGL0D00924g	CAGL0L11132g			CAGL0E02805g	CAGL0J00407g							CAP2	CAGL0J07216g											CAGL0G07689g	CAGL0M08316g												CAGL0I07447g			CAGL0M00220g	IPC1			CAGL0G09955g	CAGL0M11396g
	BCY1	CAGL0H00759g			SCW4	CAGL0D04620g							CAGL0B02035g	CAGL0L10043g											PUB1	ATG11												CAGL0M12298g			CAGL0K04609g	CAGL0I00286g			CAGL0D06468g	CAGL0H08195g
	CAGL0F05665g	CAGL0K08074g			CAGL0D02156g	CAGL0K10098g							PIR1	CAGL0I07183g											CAGL0G05093g	CAGL0L06358g												CAGL0M07942g			CAGL0I02684g	CDC21			CAGL0K09240g	CAGL0I06248g
	CAGL0L08800g	CAGL0M02673g			TUB2	CAGL0B03641g							CAGL0I09504g	CAGL0G08470g											CAGL0L11792g	CAGL0K05753g												SNF3			CAGL0J02684g	CAGL0L06864g			PDR16	CAGL0K11814g
	CAGL0G05489g	CAGL0K06347g			VIK1	CAGL0L08162g							CAGL0A00385g	CAGL0E02739g											CAGL0H10208g	CAGL0B04433g												CAGL0E02189g			CAGL0C04235g	CAGL0H06655g			CAGL0L06556g	CAGL0J08393g
	CAGL0L08338g	CAGL0I06138g			CAGL0K06303g	CAGL0J07216g							GRE2(A)	CAGL0L11132g											CAGL0C03652g	ATP6												CAGL0G05676g			CAGL0I03806g	CAGL0L05676g			CAGL0A03971g	SNF7
	CAGL0F07491g	CAGL0C01859g			CAGL0L09471g	CAGL0M07898g							CAGL0H03003g	GSH1											CAGL0J01870g	CAGL0B03773g												EPA23			CAGL0E00649g	SUR2			CAGL0M12595g	CAGL0L12650g
	CAGL0M12254g	CAGL0M07612g			STT4	CAGL0G05247g							RPN10	CAGL0K07458g											CAGL0J07722g	CAGL0L02519g												ISA1			CAGL0K07788g	CAGL0K10604g			CAGL0G07689g	CAGL0K07986g
	CAGL0K08426g	CAGL0A01177g			CAGL0I00594g	CAGL0E00957g							CAGL0I01562g	CAGL0L06006g											CAGL0M08162g	CAGL0K04367g												CAGL0B01100g			SEC53	GDH2			CAGL0L09889g	CAGL0A03872g
	CAGL0L09042g	CAGL0L07480g			BIG1	CAGL0I07183g							CAGL0C04191g	TPO1_2											IMH1	HXT14															CAGL0M09020g	CAGL0M13717g			YPS6	CAGL0D02002g
	PEX29	CAGL0F08195g			CAGL0M11968g	CAGL0H10164g								CAGL0L07480g											PIR5	CAGL0H08778g															CAGL0J00451g	CAGL0D06600g			CAGL0K00979g	CAGL0F02475g
	CAGL0K00605g	CAGL0G00946g			CAGL0J09328g	CAGL0L05346g								CAGL0F08195g											CAGL0D00924g	HXT4															CAGL0C05269g	CAGL0L11814g			CAGL0H10208g	CAGL0L03091g
	ECM4	CAGL0I06644g			RFA1	CAGL0G08470g								CAGL0I06644g											ERG1	SNF7															CAGL0L09108g	CAGL0D05544g			CAGL0J07722g	CAGL0J00407g
	CAGL0C01683g	CAGL0K11990g			CAGL0K00693g	CAGL0L06578g								CAGL0G08041g											CAGL0C02761g	AWP7															GLR1	CAGL0F03003g			CAGL0I04125g	CAGL0J06754g
	MNN2	CBF1			CAGL0D02684g	CAGL0L11132g								CAGL0B04213g											CAGL0F05665g	CAGL0L09537g															CAGL0C05071g	CAGL0I09878g			IMH1	CAGL0I09174g
	CAGL0K05203g	CAGL0B04213g			CDC33	CAGL0H00759g								CAGL0G09152g											CAGL0G03663g	CAGL0K07986g															CAGL0L07502g	CHS3B			CAGL0B03905g	CAGL0G04719g
	CAGL0K03223g	CAGL0G09152g			CAGL0D03564g	CAGL0K08074g								CAGL0F03223g											CAGL0A04829g	CAGL0A03872g															CAGL0G04213g	CAGL0G05329g			CAGL0K00319g	CAGL0L08162g
	CAGL0I03718g	CAGL0C05599g			CAGL0E04444g	CAGL0K07458g								CAGL0F04917g											CAGL0K11858g	CAGL0J00407g															SUR4	PHO2			CAGL0L07172g	CAGL0J10179g
	CAGL0L06314g	CAGL0D04202g			CAGL0M04279g	CAGL0I06138g								NAS6											CAGL0L08800g	PMA1															CAGL0K02629g	CAGL0I01342g			CAGL0D00924g	CAGL0G05247g
	CAGL0M05489g	CAGL0H06545g			CAGL0D01672g	CAGL0I10538g								CAGL0M11220g											VMA13	CAGL0M08552g															CDC48	CAGL0M08316g			CAGL0H01705g	CAGL0I07183g
	CAGL0K08514g	GAS3			CAGL0B01771g	CAGL0M12342g								CAGL0G05676g											CAGL0I00462g	CAGL0G04719g															CAGL0J00385g	CAGL0F01749g			BCY1	SUE1
	CAGL0F05335g	ECM33			CAGL0I09504g	CAGL0M07612g								CAGL0F07733g											CAGL0H03927g	CAGL0B03641g															CHS5	CAGL0L06358g			CAGL0K10758g	CAGL0L06578g
	CAGL0B02233g	NAS6			CAGL0J03806g	CAGL0A01177g																			CAGL0L08338g	CAGL0J00847g															CAGL0K04015g	CAGL0F08261g			CAGL0C02761g	CAGL0E02739g
	CAGL0A02552g	CAGL0G05445g			CAGL0K01551g	CAGL0L07480g																			CAGL0F07491g	YOR1															MET3	CAGL0B04433g			CAGL0F05665g	CAGL0M10912g
	CAGL0F01243g	CAGL0K04191g			CAGL0L10120g	CAGL0F08195g																			CAGL0G07271g	CAGL0J10179g															CAGL0K05137g	CAGL0K04631g			CAGL0F02101g	CAGL0M02673g
	CAGL0I06072g	CAGL0F04411g			MP65	CAGL0G00946g																			CAGL0K08426g	CAGL0G05247g															CAGL0D04026g	CAGL0K04499g			CAGL0G03663g	CAGL0K06347g
	CAGL0H05137g	CAGL0M11220g			CAGL0M05423g	CAGL0K11990g																			CAGL0H04961g	CAGL0E00957g															CAGL0M10219g	CAGL0H06633g			CAGL0F01397g	CAGL0K07458g
	CAGL0A01474g	CAGL0M12298g			CAGL0K00517g	CBF1																			CAGL0L06908g	CAGL0L10043g															PYK1	CAGL0H04037g			CAGL0L08800g	CAGL0L06006g
	CAGL0K07095g	CAGL0L03696g			CAGL0C03369g	CAGL0G09152g																			CAGL0E05258g	CAGL0K12716g															CAGL0H06963g	CAGL0L09691g			CAGL0G05489g	CAGL0J01914g
	CAGL0J05434g	CAGL0J05258g			CAGL0G06226g	CAGL0F03223g																			CAGL0K05203g	CAGL0K04411g															UPC2B	CAGL0K07337g			CAGL0I00462g	CAGL0G10131g
	CAGL0E02805g	SNF3				CAGL0F00649g																			CAGL0E05192g	CAGL0L13068g															CAGL0E05214g	CAGL0M13101g			CAGL0H03927g	CAGL0F05863g
	SCW4	CAGL0L04290g				CAGL0F04917g																			CAGL0K03223g	CAGL0K06347g															CAGL0K06787g	CAGL0K04367g			CAGL0F02805g	CAGL0I10494g
	CAGL0D02156g	NUD1				CAGL0J09548g																			CAGL0K01793g	CAGL0K02651g															CAGL0M09636g	CAGL0H08778g			CAGL0K08426g	CAGL0C01859g
	CAGL0L02255g	CAGL0K12628g				ECM33																			CAGL0I03718g	CAGL0K07458g															CAGL0H05005g	CAGL0M13277g			CAGL0H07535g	CAGL0M07612g
	CAGL0A03718g	CAGL0I04422g				NAS6																			CAGL0H05181g	CAGL0L06006g															DAP1	CAGL0M11396g			YPS5	CAGL0F08195g
	TUB2	CAGL0J07260g				CAGL0G05445g																			CAGL0A02926g	CAGL0G10131g															TIR1	HXT4			CAGL0L09042g	CAGL0K11990g
	VIK1					CAGL0M11220g																			CAGL0G03135g	CAGL0M11946g															HMT1	CAGL0M12188g			CAGL0E04576g	CAGL0J06292g
	CAGL0K06303g					CAGL0A00913g																			UFD1	CAGL0F05863g															PGI1	CAGL0I06248g			MNN2	CAGL0L05016g
	STT4					Cgai3																			CAGL0F01243g	CAGL0I10494g															YEY2	CAGL0K11814g			CAGL0H04961g	CAGL0F03223g
	CAGL0I00594g					CAGL0L04290g																			CAGL0I06072g	TPO1_2															CAGL0D00176g	SNF7			CAGL0E05258g	CAGL0F00649g
	PSA1					NUD1																			CAGL0K07095g	CAGL0C01859g															CAGL0L10780g	CAGL0F04719g			CAGL0K03223g	CAGL0H02491g
	BIG1					CAGL0K12628g																			CAGL0J05434g	CAGL0G02453g															CAGL0E05610g	HPT1			CAGL0I03718g	CAGL0F04917g
	CAGL0M11968g					CAGL0J01507g																			FLR1	CAGL0M07612g															CAGL0F00209g	CAGL0L12650g			CAGL0L06314g	NAS6
	CAGL0K00693g					CAGL0L06050g																			CAGL0E02805g	CAGL0A01177g															CAGL0J03124g	SCS7			APE1	CAGL0L04026g
	CAGL0D02684g					CAGL0I04422g																			VPS27	CAGL0E03850g															ASC1	CAGL0D02002g			CAGL0H05181g	CAGL0L10015g
	CAGL0J10736g					CAGL0F07733g																			CAGL0M08712g	CAGL0K11990g															CAGL0J03674g	CAGL0I00836g			CAGL0M05489g	CAGL0I05566g
	CAGL0L02167g					CAGL0I06710g																			CYC8	CAGL0G08041g															CAGL0K00913g	CAGL0H06677g			CAGL0K08514g	CAGL0I01254g
	CAP2					CAGL0B01100g																			CAGL0F04015g	ARV1															CAGL0L03432g	CAGL0L03091g			CAGL0A02926g	ATG14
	CAGL0B02035g																								CAGL0B03685g	CAGL0K05687g															CAGL0I02046g	CAGL0L05588g			CAGL0J03300g	CAGL0L04290g
	PIR1																								CAGL0A03718g	CAGL0H02491g															CAGL0K12518g	CAGL0G05379g			CAGL0B02233g	CAGL0E02189g
	CAGL0K01551g																								TUB2	CAGL0K00583g															FEN1	CAGL0J06754g			UFD1	CAGL0F00407g
	CAGL0A00385g																								CAGL0B03971g	NAS6															CAGL0I04070g	HEM15			CAGL0M08646g	CAGL0G05676g
	CAGL0L10120g																								VIK1	CAGL0G05445g															CAGL0F06743g	CAGL0G04719g			CAGL0A02552g	CAGL0I04422g
	MP65																								CAGL0L10472g	CAGL0I07447g															CAGL0K07117g	CAGL0K11198g			CAGL0I06072g	CAGL0G01342g
	CAGL0K00517g																								CAGL0H03399g	CAGL0C02623g															CAGL0J02970g	CAGL0J00847g			CAGL0K07095g	CAGL0H05401g
	CAGL0H03003g																								CAGL0A03564g	CAGL0L10015g															CAGL0G09020g	HIS3			VPS27	CAGL0J07260g
	CAGL0M08448g																								CAGL0K06303g	CAGL0I05566g															CAGL0J00319g	YOR1			CAGL0I08239g	CAGL0D04834g
	CAGL0I01562g																								CAGL0K06589g	CAGL0M07942g															ALG5	CAGL0J07216g			CAGL0M08712g	ISA1
	CAGL0C04191g																								CAGL0I04796g	SNF3															CAGL0M10769g	CAGL0K05665g			CYC8	CAGL0B01100g
	CAGL0I06666g																								STT4	CAGL0G05676g															CAGL0I02530g	CAGL0L10043g			CAGL0D02156g
																									CAGL0I00594g	CAGL0J07260g															CAGL0I07117g	CAGL0D04356g			CAGL0A03718g
																									PDH1	CAGL0D04834g															CAGL0I01188g	CAGL0K12716g			TUB2
																									CAGL0G01298g	ISA1															SWI6	CAGL0B04587g			CAGL0M03971g
																									CAGL0L11990g																CAGL0H09746g	CAGL0C03069g			CAGL0L10472g
																									CAGL0M11104g																CAGL0B03993g	CAGL0L13068g			CAGL0K06303g
																									CAGL0C05027g																FKS2	ADI1			CAGL0I04796g
																									CAGL0D02420g																CAGL0L03846g	CAGL0B01727g			STT4
																									CAGL0D03564g																CAGL0H05753g	CAGL0F02585g			CAGL0I00594g
																									ERG5																CAGL0I00484g	CAGL0L11132g			CAGL0K08866g
																									CAGL0J11880g																ERG6	CAGL0M02673g			PSA1
																									CAGL0D01672g																THI6	CAGL0K06347g			CAGL0L11990g
																									CAP2																CAGL0H09504g	GSH1			CAGL0F08415g
																									CAGL0B02035g																PRO3	CAGL0K07458g			CAGL0H01485g
																									PIR1																GDB1	CAGL0L06006g			CAGL0K00693g
																									CAGL0A00385g																CAGL0K09064g	CAGL0M11946g			CAGL0M11104g
																									CAGL0L10120g																GPM1	CAGL0F05863g			CAGL0J10736g
																									CAGL0H03003g																CAGL0L07370g	CAGL0K02937g			CAGL0D02420g
																									CAGL0J04994g																ERG3	TPO1_2			CAGL0D03564g
																									CAGL0M08448g																CAGL0L12342g	CAGL0M12342g			CAGL0E04444g
																									CAGL0I01562g																CAGL0G09955g	CAGL0L01529g			CAGL0D01672g
																									CAGL0C04191g																CAGL0E02409g	CAGL0M07612g			DYS1
																																									MET8	CAGL0K10846g			CAGL0I09504g
																																									PDR16	CAGL0A01177g			CAGL0K01551g
																																									CAGL0J06468g	CAGL0L07480g			CAGL0A00385g
																																									FUR1	CAGL0E03850g			CAGL0K00517g
																																									CAGL0L06556g	CAGL0G00946g			CAGL0H03003g
																																									ARG1	CAGL0K11990g			YPS4
																																									CAGL0G07689g	CBF1			CAGL0J04994g
																																									PUB1	CAGL0G08041g			CAGL0E02629g
																																									CAGL0L06974g	CAGL0J06292g			RPN10
																																									SAH1	CAGL0F03223g			CAGL0K11550g
																																									CAGL0G05093g	ARV1			CAGL0M08448g
																																									CAGL0L09889g	GAS3			CAGL0I01562g
																																									CAGL0F04895g	CAGL0K05687g
																																									CAGL0K08844g	CAGL0F00649g
																																									CAGL0K00979g	CAGL0B02794g
																																									CAGL0H10208g	CAGL0F04917g
																																									CAGL0H01309g	CAGL0J09548g
																																									GLO1	CAGL0K00583g
																																									CAGL0C03652g	CAGL0M11220g
																																									CAGL0H09944g	CAGL0M12298g
																																									HSP31	CAGL0L03696g
																																									MEC3	CAGL0I01254g
																																									CAGL0D01012g	SNF3
																																									CAGL0H06787g	CAGL0A01023g
																																									CAGL0B03905g	CAGL0E02189g
																																									CAGL0L07172g	CAGL0F00407g
																																									ERG1	GLN1
																																									BCY1	CAGL0I04422g
																																									CAGL0G03663g	CAGL0G01342g
																																									CAGL0I05698g	CAGL0F07733g
																																									CAGL0F01397g	CAGL0I07469g
																																									CAGL0A04829g	CAGL0H05401g
																																									CAGL0K11858g	CAGL0J07260g
																																									VMA13	OPI1
																																									CAGL0G05489g	CAGL0J08316g
																																									MET28	CAGL0G09064g
																																									CAGL0F02805g	CAGL0C04939g
																																									CAGL0G07271g	CAGL0L12012g
																																									CAGL0I08503g
																																									ERG8
																																									CAGL0E05148g
																																									CAGL0F06919g
																																									CAGL0H07535g
																																									CYS3
																																									ERG20
																																									CAGL0E04576g
																																									GND1
																																									URA3
																																									CAGL0K00605g
																																									ACO2
																																									CAGL0K04477g
																																									TKL1
																																									CAGL0C01683g
																																									MNN2
																																									PRO1
																																									CAGL0E05192g
																																									CAGL0M00682g
																																									CAGL0I09636g
																																									YPD1
																																									CAGL0M05489g
																																									CAGL0K08514g
																																									CAGL0B04411g
																																									CAGL0F05335g
																																									CAGL0B02233g
																																									CAGL0A02552g
																																									CAGL0E05500g
																																									PGK1
																																									CAGL0H05137g
																																									CAGL0A01474g
																																									CAGL0J10208g
																																									CAGL0L04268g
																																									SCW4
																																									VPS27
																																									CAGL0M08712g
																																									CAGL0H02893g
																																									CAGL0F04015g
																																									CAGL0G05852g
																																									CAGL0B03685g
																																									CAGL0D02156g
																																									UTR4
																																									TUB2
																																									CAGL0K01859g
																																									CAGL0H03399g
																																									CAGL0J06402g
																																									STT4
																																									STR3
																																									CAGL0F06061g
																																									CAGL0I00594g
																																									PDH1
																																									CAGL0L12254g
																																									CAGL0I05126g
																																									PSA1
																																									BIG1
																																									CAGL0F08415g
																																									CAGL0H01485g
																																									CAGL0K00693g
																																									CAGL0C05027g
																																									CAGL0I02904g
																																									CAGL0J10736g
																																									ERG5
																																									CAGL0K09702g
																																									CAGL0J11880g
																																									CAGL0E04444g
																																									CAGL0M06017g
																																									DYS1
																																									CAGL0L02167g
																																									ARO8
																																									CAGL0I09504g
																																									CAGL0K01551g
																																									GRE2(A)
																																									CAGL0L10120g
																																									MP65
																																									CAGL0K00517g
																																									CAGL0E02629g
																																									CAGL0B04917g
																																									CAGL0K11550g
																																									CAGL0J09394g
																																									CAGL0M08448g
																																									CAGL0C04191g
																																									CAGL0E05764g
[truncated: 19 more columns]

## Sheet: Sub-classes (genes)
Table S4. Functional distribution of C. glabrata Zap1 targets. (Sub-classes) Functional sub-classes with significant enrichment (p-value ≤ 0.05) in relation to in the entire C. glabrata ATCC 2001 background.
	Zap1-induced biofilm genes																							Zap1-repressed biofilm genes
Main class	Metabolism															Protein fate (folding, modification, destination)		Protein with binding function or cofactor requirement (structural or analytic)			Energy		Cell cycle and DNA processing	Energy			Transcription		Cellular transport, transport facilitation and transport routes				Protein with binding function or cofactor requirement (structural or analytic)				Interaction with the environment		Metabolism
Sub-class	carbohydrate metabolism	amino acid metabolism	metabolism of urea	sugar anabolism	tetracyclic and pentacyclic triterpenes metabolism	metabolism of nonprotein amino acids	nitrogen metabolism	lipid, fatty acid metabolism	sugar catabolism	metabolism of urea cycle	metabolism of tyrosine	biosynthesis of arginine	metabolism of aminoglycoside antibiotics	fatty acid metabolism	polysaccharide metabolism	modification with sugar residues	N-directed glycosylation, deglycosylation	biotin binding	NAD/NADP binding	pyridoxal phosphate binding	glycolysis and gluconeogenesis	fermentation	ori recognition	Electron transport	accessory proteins of electron transport	aerobic respiration	transcriptional control	transcription repression	cellular import	sugar transport	non-vesicular cellular import	electron transport	sugar binding	heme binding	heavy metal binding (Cu, Fe, Zn)	Fe/S binding	nutritional adaptation	cell-cell adhesion	degradation of glycine	regulation of carbohydrate metabolism
genes in the sub-class (background)	355	122	10	62	53	15	62	303	106	5	12	16	3	54	72	56	54	6	65	31	66	22	30	79	29	101	630	86	122	25	36	144	26	23	260	19	52	27	9	183
Zap1 target genes in the sub-class	87	40	7	19	17	8	18	55	24	4	6	7	3	14	17	21	15	6	17	10	19	8	10	23	11	23	97	19	27	9	11	27	10	9	43	7	14	9	5	32
P-value	7.51725e-11	2.49454e-08	0.00175594	0.00217624	0.00254862	0.00384252	0.00465772	0.00693653	0.0207486	0.0213756	0.0266984	0.0266984	0.032926	0.0413669	0.0417741	3.87449e-05	0.0209012	0.000222269	0.0209012	0.0334042	0.00384252	0.0397789	0.0279143	0.000852396	0.0074809	0.0106664	0.00191801	0.0273004	0.0074809	0.0226509	0.024915	0.0330592	0.0104427	0.0138779	0.0273004	0.0425139	0.0226509	0.0273004	0.0273004	0.0390594
	CAGL0M03377g	MET6	CAGL0I10791g	CAGL0D00198g	CAGL0J05852g	CAGL0I10791g	CAGL0C00319g	CAGL0B04543g	CAGL0M03377g	CAGL0I10791g	CAGL0E05236g	CAGL0I10791g	CAGL0E05236g	DUR1,2	CAGL0M03377g	CAGL0J08569g	CAGL0J08569g	DUR1,2	CAGL0D00198g	CAR2	CAGL0L03982g	CAGL0D00198g	CAGL0F04939g	CYC1	CYC1	CYC1	SUT1	CAGL0L03916g	CAGL0F04499g	CAGL0D02640g	CAGL0E01353g	CYC1	EPA12	CYC1	CAGL0J10296g	CAGL0I10923g	CAGL0I08195g	EPA12	CAGL0L00429g	CAGL0G08602g
	CAGL0L03982g	CAGL0K00825g	DUR1,2	VIG9	ERG11	ARG8	ARG8	CAGL0L11440g	CAGL0G08668g	ARG8	CAGL0E05214g	ARG8	CAGL0E05214g	PYC1	CAGL0G08668g	CAGL0D05742g	CAGL0D05742g	PYC1	CAGL0M00374g	CAGL0D04026g	HXK2	CAGL0F08965g	CAGL0K02431g	COX3	COX3	COX3	CAGL0M01870g	RME1	TPN1	CAGL0A00737g	CAGL0F04499g	COX3	EPA15	CAGL0J07502g	CAGL0M01870g	CAGL0C03223g	CAGL0G08602g	EPA15	CAGL0I01342g	CAGL0L00803g
	HXK2	GSH2	CAGL0C04917g	CAGL0L09086g	IFA38	CAGL0F08965g	CAGL0M00374g	VIG9	CAGL0D00198g	ARG1	YEY2	CAGL0C04917g	CAGL0E05192g	CAGL0J11836g	CAGL0K00825g	CAGL0L02365g	CAGL0L02365g	CAGL0G09361g	IFA38	YEY2	CAGL0L03377g	CAGL0E05236g	CAGL0J06424g	ATP8	COX2	COX2	CAGL0G09042g	ROX1	CAGL0D02640g	HXT3	CAGL0I09724g	ATP8	EPA1	COX3	CYC1	RIP1	CAGL0L03916g	EPA1	CAGL0F01749g	CDC34
	CAGL0L00649g	CAGL0C00319g	CAR2	SEC53	ERG10	CAR2	CAR2	CAGL0C05313g	VIG9	DYS1	CAGL0E05192g	CAGL0I08987g		SUR4	CHS5	VIG9	CAGL0I00704g	CAGL0I03806g	ERG4	CAGL0K12518g	CAGL0J03058g	CAGL0I02684g	CAGL0L01397g	COX2	CYT1	CYT1	YAP6	CAGL0J01529g	CAGL0H08393g	CAGL0I00286g	CAGL0J08184g	COX2	PWP2	COX2	CAGL0A04499g	HEM15	CAGL0F09075g	PWP2	CAGL0M12188g	CAGL0J09702g
	CAGL0J05852g	ARG8	CAGL0I08987g	CAGL0K05137g	ERG13	CAGL0J11836g	MET3	CAGL0K04125g	CAGL0L09086g		ARO8	CAGL0D04026g		CAGL0K06787g	ALG5	CAGL0B04499g	CAGL0B04499g	CAGL0K06787g	GLR1	CAGL0F04895g	PYC1	CAGL0E05214g	CAGL0J04444g	CYT1	COX1	COX1	CAGL0L01771g	CAGL0E06116g	CAGL0L07546g	HXT1	CAGL0B04433g	CYT1	PWP3	CYT1	COX3	CAGL0J00847g	CAGL0H09152g	PWP3	CAGL0D04356g	CAGL0E06116g
	CAGL0J08569g	CAGL0M00374g	CAGL0J03124g	PYK1	ERG4	CAGL0D04026g	CAGL0D04026g	IFA38	SEC53		CAGL0C04191g	CAGL0J03124g		CAGL0L10780g	CAGL0M10769g	CAGL0L07216g	CAGL0A01738g	CAGL0L10780g	CAGL0D00176g	CYS3	CAGL0G09361g	ASC1	CAGL0E04576g	COX1	cytB	cytB	CAGL0L03916g	TOS8	FCY2	HXT14	CAGL0K04367g	COX1	CAGL0I07293g	COX1	CAGL0L03916g	CAGL0F05863g	CAGL0I02838g	CAGL0I07293g		CAGL0E02079g
	CAGL0D00198g	SAM2	ARG1	PGI1	CAGL0G00594g	CAGL0J03124g	YEY2	ERG10	CAGL0J00451g			ARG1		CAGL0J03674g	FKS2	CAGL0J11044g	VRG4		CAGL0K00913g	STR3	CAGL0J00451g	CAGL0E05192g	CAGL0K00605g	cytB	CAGL0C03223g	ATP9	CAGL0E04312g	CAGL0C02519g	CAGL0A00737g	HXT4	CAGL0J00407g	cytB	PWP1	cytB	COX2	CAGL0E03850g	CAGL0I06116g	PWP1		CAGL0C02519g
	CAGL0L02365g	CAGL0I00924g		CAGL0E05610g	CAGL0J02684g	CAGL0C05027g	CAGL0D00176g	CAGL0E02519g	CAGL0K05137g					FEN1	CAGL0I00484g	CAGL0A01738g	SEC53		CAGL0I02046g	CAGL0L12254g	CAGL0K02629g	CAGL0H05137g	CAGL0L03454g	ATP9	RIP1	CAGL0B02431g	EPA15	CAGL0C04719g	HXT3	CAGL0L10043g	CAGL0K12716g	YHB1	EPA6	COX6	CYT1		CAGL0K01507g	EPA6		CAGL0C04719g
	VIG9	CAGL0F08965g		ALG5	ERG6		CAGL0K12518g	CAGL0H09460g	PYK1					CAGL0J02970g	GDB1	CAGL0M00220g	ALG5		CAGL0I02530g	CAGL0I05126g	PYK1		CAGL0L09471g	CAGL0B02431g	COX6	CAGL0C03223g	CAGL0L00583g	MIG1	CAGL0J08184g	SNF3	CAGL0G02453g	CAGL0F02607g	SNF3	SCS7	CAGL0G08217g		CAGL0K12716g	EPA23		MIG1
	DUR1,2	CAR2		CAGL0M10769g	ERG3		CAGL0F06743g	PYC1	PGI1					CAGL0H06787g	CAGL0G09955g	CAGL0C04235g	CAGL0M10769g		PRO3	ARO8	CAGL0K06787g		CAGL0M05423g	CAGL0C03223g	CAGL0M02673g	RIP1	CAGL0M11440g	CAGL0F06325g	CAGL0D03388g		CAGL0M07942g	ATP9	EPA23		COX1		CAGL0K07458g			CAGL0L06072g
	CAGL0I00924g	CAGL0E05236g		GPM1	ERG1		CAGL0I02530g	ERG13	CAGL0E05610g					CAGL0K04477g	CAGL0J06468g	CAGL0G07040g	CAGL0G09955g		MET8		PGI1			RIP1	CAGL0E03850g	CAGL0L00451g	EPA1	CAGL0B04895g	CAGL0K12738g		SNF3	CAGL0D03982g			cytB		CAGL0I02816g			CAGL0L06864g
	CAGL0F08965g	CAGL0G02937g		CAGL0G09955g	ERG8		CAGL0L12342g	ERG4	GPM1					CAGL0C05027g	CAGL0F04895g	ALG5	CAGL0L06556g		SAH1		CAGL0E05610g			CAGL0I06270g		CAGL0I06270g	CAGL0M01716g	CAGL0D05544g	CAGL0H01859g			CAGL0B02431g			CAGL0L12276g		SNF3			CAGL0F03003g
	CAGL0B04499g	CAGL0J11836g		CAGL0J06468g	ERG20		ARG1	CAGL0J11836g	CAGL0J06468g					CAGL0L02167g	CAGL0E05148g	CAGL0M10769g	CAGL0I04125g		CAGL0F06919g		GPM1			COX6		COX6	CAGL0L05786g	CAGL0C01551g	CAGL0I00286g			CAGL0C03223g			CAGL0J01529g		CAGL0E02189g			CAGL0G05329g
	CAGL0J03058g	CAGL0K07788g		CAGL0I05698g	CAGL0K04477g		CAGL0I08503g	VRG4	CAGL0I05698g					CAGL0B04917g	MNN2	CAGL0H09746g	CAGL0M05489g		GND1		CAGL0I05698g			ATP6		ATP6	CAGL0J01529g	CAGL0L08162g	PEX13			RIP1			CAGL0M10890g		CAGL0B01100g			CAGL0K04631g
	IFA38	CAGL0J00385g		ACO2	ERG5		CYS3	CAGL0G00594g	CAGL0E05148g						CAGL0A01474g	CAGL0G09955g	CAGL0E02629g		CAGL0B04917g		CAGL0A04829g			CAGL0L09537g		HEM15	CAGL0E00891g	CAGL0I07183g	HXT1			CAGL0I06270g			CAGL0H07557g					CAGL0H04037g
	CAGL0L07216g	MET3		TKL1	CAGL0L02167g		CAGL0G05852g	CAGL0J02684g	ACO2						SCW4	CAGL0K00979g			CAGL0J09394g		TKL1			PMA1		CAGL0J00847g	INO4	CAGL0K03003g	CAGL0K05753g			COX6			CAGL0E06116g					CAGL0K11814g
	PYC1	CAGL0D04026g		CAGL0M00682g	CAGL0J09394g		STR3	CAGL0C05269g	TKL1						MP65	CAGL0L07172g			CAGL0C04191g		CAGL0M00682g			CAGL0J00847g		CAGL0I02728g	CAGL0K07964g	CAGL0L07480g	CAGL0B04433g			ATP6			CAGL0F02783g					SNF7
	CAGL0J11044g	CAGL0H06963g		PGK1			CAGL0L12254g	CAGL0L07502g	CAGL0M00682g							MNN2					PGK1			CAGL0G10131g		CAGL0M02673g	MET4	CAGL0F08195g	CAGL0B03773g			CAGL0L09537g			CAGL0C02519g					CAGL0F04719g
	CAGL0G09361g	CAGL0E05214g		PSA1				SUR4	PGK1							CAGL0M05489g					CAGL0K09702g			CAGL0F05863g		CAGL0G10131g	RCN1	CAGL0L05016g	CAGL0K04367g			PMA1			CAGL0C03223g					CAGL0L12650g
	CAGL0E05236g	HMT1						CAGL0M10219g	CAGL0A01474g							PSA1								CAGL0E03850g		CAGL0F05863g	FLO8		HXT14			CAGL0J00847g			MIG1					CAGL0I00836g
	CAGL0G02937g	CAGL0K00913g						UPC2B	SCW4							CAGL0E02629g								CAGL0K05687g		CAGL0E03850g	RPN4		HXT4			CAGL0G10131g			YDJ1					CAGL0H06677g
	CAGL0A01738g	CAGL0K12518g						CAGL0K06787g	CAGL0F06061g															CAGL0H02491g		CAGL0H02491g	YAP3b		CAGL0J00407g			CAGL0F05863g			CAGL0A00935g					CAGL0G05379g
	CAGL0M00220g	CAGL0J02970g						DAP1	PSA1															CAGL0C02623g		CAGL0C02623g	CAGL0H07557g		CAGL0K12716g			CAGL0M07612g			CAGL0H02035g					CAGL0L10043g
	CAGL0C04235g	CAGL0B03993g						TIR1	MP65																		CAGL0E06116g		CAGL0G02453g			CAGL0E03850g			CAGL0L05676g					CAGL0K12716g
	SEC53	CAGL0L12342g						CAGL0L10780g																			CAGL0E02079g		CAGL0G05445g			CAGL0K05687g			SUR2					CAGL0B04587g
	CAGL0J00451g	MET8						CAGL0J03674g																			TOS8		CAGL0I07447g			CAGL0H02491g			SOD1					CAGL0M12342g
	CAGL0L09108g	ARG1						CAGL0L03432g																			SUT2		SNF3			CAGL0C02623g			COX6					CAGL0L07480g
	SUR4	SAH1						FEN1																			PWP2								CAGL0H00528g					CAGL0F03223g
	CAGL0K02629g	GLO1						CAGL0I04070g																			CAGL0F02783g								SCS7					CAGL0F04917g
	CAGL0K05137g	CAGL0I08503g						CAGL0J00319g																			CAGL0C02519g								CAGL0L03091g					CAGL0J09548g
	CAGL0D04026g	CYS3						CAGL0I02530g																			PGD1								CAGL0F04631g					SNF3
	PYK1	TKL1						ERG6																			CPR6								CAGL0G08470g					CAGL0E02189g
	CAGL0E05214g	PRO1						ERG3																			CAGL0E05434g								ADI1
	CAGL0K06787g	CAGL0E05192g						PDR16																			MIG1								CAGL0M02673g
	PGI1	UTR4						CAGL0H01309g																			CAGL0H02123g								CAGL0K06347g
	CAGL0E05610g	STR3						CAGL0H06787g																			CAGL0K02321g								CAGL0L07480g
	FEN1	CAGL0L12254g						ERG1																			PWP3								CAGL0E03850g
	CAGL0J02970g	CAGL0C05027g						CAGL0F02805g																			CAGL0A01408g								CAGL0C05599g
	CAGL0J00319g	DYS1						ERG8																			CAGL0B00242g								NAS6
	ALG5	CAGL0C04191g						CAGL0F06919g																			CAGL0C02541g								CAGL0G05445g
	CAGL0M10769g							ERG20																			CAGL0L06072g								CAGL0M07942g
	FKS2							CAGL0K04477g																			CAGL0H04873g								CAGL0L04290g
	CAGL0H05753g							CAGL0F05335g																			CAGL0D03652g								CAGL0F00407g
	CAGL0I00484g							CAGL0B02233g																			CAGL0H02035g
	GDB1							CAGL0M08712g																			CAGL0F06325g
	GPM1							CAGL0D02156g																			HAA1
	CAGL0L07370g							STT4																			CAGL0B04895g
	CAGL0G09955g							PSA1																			CAGL0K04697g
	CAGL0E02409g							CAGL0C05027g																			CAGL0J08349g
	CAGL0J06468g							CAGL0J10736g																			CAGL0D05544g
	CAGL0F04895g							ERG5																			CAGL0G05329g
	CAGL0K08844g							CAGL0E04444g																			CAGL0H03267g
	CAGL0K00979g							CAGL0L02167g																			PHO2
	CAGL0H01309g							CAGL0K00517g																			CAGL0E02315g
	GLO1							CAGL0C04191g																			CAGL0M07634g
	CAGL0H09944g																										CAGL0M07590g
	CAGL0B03905g																										CAGL0K04631g
	CAGL0L07172g																										CAGL0H04037g
	CAGL0G03663g																										CAGL0L09691g
	CAGL0I05698g																										CAGL0I07293g
	CAGL0A04829g																										PWP1
	CAGL0E05148g																										CAGL0H08778g
	CAGL0F06919g																										CAGL0M13277g
	GND1																										CAGL0B02277g
	ACO2																										CAGL0J10120g
	TKL1																										CAGL0H00528g
	MNN2																										CAGL0C01551g
	CAGL0E05192g																										CAGL0K11814g
	CAGL0M05489g																										CAGL0L12650g
	PGK1																										CAGL0D02002g
	CAGL0H05137g																										MATalpha1
	CAGL0A01474g																										CAGL0K05247g
	SCW4																										CAGL0J06754g
	CAGL0D02156g																										EPA6
	CAGL0J06402g																										CAGL0K10098g
	PSA1																										CAGL0L10043g
	BIG1																										CAGL0I07183g
	CAGL0C05027g																										CAGL0L06578g
	CAGL0K09702g																										CAGL0K08074g
	CAGL0E04444g																										CAGL0I02816g
	DYS1																										CAGL0M12342g
	GRE2(A)																										CAGL0M07612g
	MP65																										CAGL0L07480g
	CAGL0E02629g																										CAGL0F08195g
	CAGL0B04917g																										CBF1
	CAGL0J09394g																										CAGL0B04213g
	CAGL0C04191g																										CAGL0L05016g
																											CAGL0G09152g
																											CAGL0J11000g
																											CAGL0F04917g
																											CAGL0J09548g
																											NAS6
																											CAGL0G05445g
																											CAGL0M12298g
																											CAGL0L04290g
																											CAGL0G05676g
																											OPI1

## Sheet: Sub-classes (matrix proteins)
Table S4. Functional distribution of C. glabrata Zap1 targets. (Sub-classes) Functional sub-classes with significant enrichment (p-value ≤ 0.05) in relation to in the entire C. glabrata ATCC 2001 background..
	Zap1-induced matrix proteins										Zap1-repressed matrix proteins
Main class	Protein synthesis			Protein with binding function	Cell rescue, defense and virulence			Metabolism			Interaction with the environment
Sub-class	translation	ribosome biogenesis	ribosomal proteins	NAD/NADP binding	stress response	heat shock response	unfolded protein response	carbohydrate metabolism	sugar anabolism	sugar catabolism	cell-cell adhesion
proteins in the sub-class (background)	168	198	204	65	294	48	88	355	62	106	27
Zap1 target matrix proteins in the sub-class	19	15	14	10	19	7	8	20	7	9	3
P-value	5.56478e-06	0.00661426	0.0180611	0.000463681	0.00661426	0.00796725	0.036162	0.0180611	0.0248441	0.0334488	0.00843353
	Cagl0a03388g	Cagl0a03388g	Cagl0a03388g	Sah1	Scl1	Kar2	Kar2	Cagl0a04829g	Cagl0c04323g	Cagl0c04323g	Ckb2
	Tef3	Cagl0d00616g	Cagl0d00616g	Cagl0d00198g	Cagl0a04433g	Gre2(b)	Cagl0e04752g	Cagl0c03916g	Cagl0d00198g	Cagl0d00198g	Pwp3
	Cagl0d00616g	Asc1	Cagl0e02013g	Cagl0d04752g	Cagl0c04323g	Cagl0g01738g	Cagl0h03707g	Cagl0c04323g	Cagl0e05610g	Cagl0e05610g	Cagl0m11726g
	Asc1	Cagl0e02013g	Cagl0f02937g	Cagl0f07777g	Kar2	Gre3	Cagl0h08195g	Cagl0d00198g	Lys12	Lys12
	Cagl0e02013g	Cagl0f02937g	Cagl0g01826g	Lys12	Ygk3	Cagl0i01496g	Cagl0i01496g	Cagl0d04752g	Tps1	Gre3
	Cagl0f02937g	Cagl0g01826g	Cagl0g02079g	Glr1	Cagl0e04752g	Pdr13	Pdr13	Gre2(b)	Cagl0k04235g	Tps1
	Cagl0g01826g	Cagl0g02079g	Cagl0g07227g	Gre3	Cagl0f07777g	Sse1	Sse1	Cagl0e05610g	Ugp1	Cagl0k04235g
	Cagl0g02079g	Cagl0g07227g	Cagl0g09130g	Cagl0k00913g	Awp6		Egd2	Cagl0f00759g		Ugp1
	Cagl0g03091g	Cagl0g09130g	Cagl0j03234g	Cta1	Glr1			Cagl0f07777g		Cagl0m03377g
	Cagl0g07227g	Cagl0j03234g	Cagl0k02123g	Frds1	Cagl0h08195g			Lys12
	Cagl0g09130g	Cagl0k02123g	Cagl0l04840g		Cagl0h09614g			Hxk2
	Cagl0h03707g	Cagl0l04840g	Cagl0l06886g		Cagl0h10076g			Gre3
	Cagl0i01430g	Cagl0l06886g	Cagl0m00814g		Cagl0i01496g			Cagl0j08800g
	Cagl0j10406g	Cagl0m00814g	Cagl0m02695g		Tps1			Lys21
	Cagl0k02123g	Cagl0m02695g			Cagl0k11572g			Tps1
	Cagl0l04840g				Frds1			Cagl0k04235g
	Cagl0l06886g				Pdr13			Cagl0k11297g
	Cagl0m00814g				Sse1			Frds1
	Cagl0m02695g				Cagl0m14003g			Ugp1
								Cagl0m03377g
