# Supplementary material for: Biofilm matrix regulation by Candida glabrata Zap1 under acidic conditions: transcriptomic and proteomic analyses
Source: Microbiol Spectr. 2024 Nov 4;12(12):e01201-24. doi: 10.1128/spectrum.01201-24 (PMC11619577; doi:10.1128/spectrum.01201-24)
Supplement: Table S5 — Bioinformatics analyses of Zap1 targets. [file spectrum.01201-24-s0006.xlsx]

## Sheet: Induced genes
Table S5. Bioinformatic analyses of Zap1 targets. Results of the bioinformatic analyses performed with genes and matrix proteins found to be regulated by Zap1 in C. glabrata biofilms, including previous report as Zap1 targets in other fungal species (by orthology), predicted secretory nature, phenotype analysis and biological description in CGD.
	Bioinformatic analyses presented in table 4				Phenotype analysis in CGD (used to construct Figure 6)
Gene Name	Reported Zap1-induced in C. albicans	Reported Zap1-induced in C. albicans biofilm	Reported Zap1-induced in S. cerevisae	Secretory nature	Required for biofilm in C. glabrata	Required for biofilm in C. albicans	Required for biofilm in C. parapsilosis	Required for adhesion in C. glabrata	Required for adhesion in C. albicans	Required for adhesion in C. parapsilosis	Required for virulence in C. glabrata	Required for virulence in C. albicans	Required for virulence in C. parapsilosis	Biological description (CGD)
DUR31	-	-	-	-	-	-	-	-	-	-	-	-	-	Putative plasma membrane polyamine transporter
CAGL0M03377g	-	-	-	YES	-	-	-	-	-	-	-	-	-	Ortholog(s) have 1,4-alpha-glucan branching enzyme activity and role in glycogen biosynthetic process
CAGL0E05984g	-	-	-	YES	-	-	-	-	-	-	-	-	-	Ortholog of S. cerevisiae : GRE1 and Saccharomyces cerevisiae S288C : YPL223C
CAGL0L03982g	-	-	-	YES	-	-	-	-	-	-	-	-	-	Ortholog(s) +O9:O552have malate synthase activity, role in acetate catabolic process, carbon utilization, fatty acid catabolic process, glyoxylate cycle and cytosol, peroxisomal matrix, peroxisome localization
HXK2	-	-	-	-	-	-	-	-	-	-	-	-	-	Putative hexokinase B
CAGL0L00649g	-	-	-	-	-	-	-	-	-	-	-	-	-	Acetyl-coenzyme A synthetase
CAGL0J05852g	YES	YES	-	YES	-	-	-	-	-	-	-	-	-	Ortholog(s) have role in secondary metabolite biosynthetic process
PEX21	-	-	-	YES	-	-	-	-	-	-	-	-	-	Ortholog(s) have role in positive regulation of binding, protein import into peroxisome matrix and cytosol, peroxisome localization
CAGL0G08668g	-	-	YES	YES	-	YES	-	-	YES	-	-	YES	-	Ortholog(s) have role in fungal-type cell wall organization and fungal-type cell wall localization
MET6	-	-	-	-	-	-	-	-	-	-	-	-	-	5-methyltetrahydropteroyltriglutamate homocysteine methyltransferase; protein abundance increased in ace2 mutant cells
UTR2	-	-	-	YES	-	-	-	-	YES	-	-	YES	-	Putative glycoside hydrolase of the Crh family; predicted GPI-anchor
CAGL0K00825g	-	-	-	-	-	-	-	-	-	-	-	-	-	Has domain(s) with predicted phosphatase activity, phosphoserine phosphatase activity and role in L-serine biosynthetic process, metabolic process
CAGL0J08569g	-	-	-	-	-	-	-	-	-	-	-	-	-	Ortholog(s) have dolichyl-diphosphooligosaccharide-protein glycotransferase activity, peptide disulfide oxidoreductase activity
CAGL0D00198g	-	-	-	-	-	-	-	-	-	-	-	-	-	Ortholog(s) have (R,R)-butanediol dehydrogenase activity and role in alcohol metabolic process, butanediol biosynthetic process
CAGL0D05742g	-	-	-	YES	-	-	-	-	-	-	-	-	-	Has domain(s) with predicted dolichyl-diphosphooligosaccharide-protein glycotransferase activity, role in protein glycosylation and endoplasmic reticulum, integral component of membrane localization
CAGL0I02178g	-	-	YES	-	-	-	-	-	-	-	-	-	-	Ortholog(s) have pyruvate transmembrane transporter activity, role in mitochondrial pyruvate transmembrane transport and integral component of mitochondrial inner membrane localization
CAGL0B04543g	-	-	-	-	-	-	-	-	-	-	-	-	-	Ortholog(s) have carnitine transmembrane transporter activity, carnitine:acyl carnitine antiporter activity and role in acetate catabolic process, carbon utilization, carnitine transport, fatty acid metabolic process
CAGL0L11440g	-	-	-	-	-	-	-	-	-	-	-	-	-	Ortholog(s) have lipid binding activity, role in endoplasmic reticulum membrane organization, regulation of phosphatidylinositol dephosphorylation and cellular bud, cortical endoplasmic reticulum localization
CAGL0B02651g	-	-	-	YES	-	-	-	-	-	-	-	-	-	Ortholog(s) have DNA-binding transcription factor activity, RNA polymerase II-specific, RNA polymerase II activating transcription factor binding, cis-regulatory region sequence-specific DNA binding activity
GSH2	-	-	-	YES	-	-	-	-	-	-	-	-	-	Putative glutathione synthetase; role in redox homeostasis and detoxification of the cell of metal ions
CAGL0I10791g	-	-	-	-	-	-	-	-	-	-	-	-	-	Ortholog(s) have ornithine carbamoyltransferase activity and role in arginine biosynthetic process, arginine biosynthetic process via ornithine, asexual sporulation
PHO84	-	-	-	-	-	-	-	-	-	-	-	YES	-	Ortholog(s) have inorganic phosphate transmembrane transporter activity, manganese ion transmembrane transporter activity, selenite:proton symporter activity
CAGL0L02365g	-	-	-	YES	-	-	-	-	-	-	-	-	-	Ortholog(s) have oligosaccharyl transferase activity, transferase activity, transferring glycosyl groups activity and role in protein N-linked glycosylation
CDR1	YES	-	-	-	-	-	-	-	-	-	-	-	-	Multidrug transporter of ATP-binding cassette (ABC) superfamily, involved in resistance to azoles; expression regulated by Pdr1p; increased abundance in azole resistant strains; expression increased by loss of the mitochondrial genome
CAGL0C00319g	-	-	YES	YES	-	-	-	-	-	-	-	-	-	Ortholog(s) have carboxypeptidase activity, role in nitrogen compound metabolic process, proteolysis involved in cellular protein catabolic process and fungal-type vacuole lumen localization
CAGL0K07436g	-	-	-	YES	-	-	-	-	-	-	-	-	-	Ortholog(s) have DNA binding, tricarboxylate secondary active transmembrane transporter activity
CAGL0J02398g	-	-	-	-	-	-	-	-	-	-	-	-	-	Ortholog(s) have 1-(5-phosphoribosyl)-5-[(5-phosphoribosylamino)methylideneamino]imidazole-4-carboxamide isomerase activity and role in histidine biosynthetic process
VIG9	-	-	-	-	-	-	-	-	-	-	-	-	-	GDP-mannose pyrophosphorylase involved in the synthesis of GDP-mannose for protein glycosylation
ARG8	-	-	-	-	-	-	-	-	-	-	-	-	-	Ortholog(s) have N2-acetyl-L-ornithine:2-oxoglutarate 5-aminotransferase activity, role in arginine biosynthetic process, arginine biosynthetic process via ornithine, ornithine biosynthetic process and mitochondrial matrix localization
CAGL0M00374g	-	-	-	-	-	-	-	-	-	-	-	-	-	Ortholog(s) have sulfite reductase (NADPH) activity, role in hydrogen sulfide biosynthetic process, sulfate assimilation, sulfur amino acid biosynthetic process and cytoplasmic stress granule, sulfite reductase complex (NADPH) localization
CAGL0K05709g	YES	YES	-	-	-	-	-	-	-	-	-	-	-	Ortholog(s) have role in budding cell bud growth, morphogenesis checkpoint, protein autophosphorylation, regulation of protein localization to cell division site, septin ring assembly and cellular bud neck localization
SAM2	-	-	-	YES	-	-	-	-	-	-	-	-	-	S-adenosylmethionine synthetase
DUR1,2	-	-	-	-	-	-	-	-	-	-	-	-	-	Ortholog(s) have role in nitrogen compound metabolic process
CAGL0A02299g	-	-	-	YES	-	-	-	-	-	-	-	-	-	Protein of unknown function
CAGL0I00704g	-	-	-	-	-	-	-	-	-	-	-	-	-	Ortholog(s) have role in protein N-linked glycosylation and oligosaccharyltransferase complex localization
CAGL0H06149g	-	-	-	YES	-	YES	-	-	-	-	-	YES	-	Ortholog(s) have 3'-5'-exoribonuclease activity, poly(A)-specific ribonuclease activity
CAGL0I01672g	-	-	-	-	-	-	-	-	-	-	-	-	-	Ortholog(s) have TRAMP complex localization
CAGL0J04290g	-	-	-	YES	-	YES	-	-	-	-	-	YES	-	Ortholog(s) have MAP kinase activity
CAGL0L05522g	-	-	-	-	-	-	-	-	-	-	-	-	-	Ortholog(s) have mitochondrion localization
CAGL0I00924g	-	-	-	YES	-	-	-	-	-	-	-	-	-	Ortholog(s) have hydroxyacylglutathione hydrolase activity, role in methylglyoxal catabolic process to D-lactate via S-lactoyl-glutathione and mitochondrial matrix localization
CAGL0L03377g	-	-	-	-	-	-	-	-	-	-	-	-	-	Ortholog(s) have DNA-binding transcription activator activity, RNA polymerase II-specific, RNA polymerase II cis-regulatory region sequence-specific DNA binding activity
GPX2	-	-	YES	-	-	-	-	-	-	-	-	-	-	Putative glutathione peroxidase
CAGL0F08965g	-	-	-	YES	-	-	-	-	-	-	-	-	-	Ortholog(s) have role in reciprocal meiotic recombination
CAGL0B04499g	-	-	-	-	-	-	-	-	-	-	-	-	-	Ortholog(s) have role in protein N-linked glycosylation and oligosaccharyltransferase complex localization
STV1	-	-	YES	-	-	-	-	-	-	-	-	-	-	Ortholog(s) have phosphatidylinositol-4-phosphate binding, proton-transporting ATPase activity, rotational mechanism activity and role in vacuolar acidification
ILV5	-	-	YES	YES	-	-	-	-	-	-	-	-	-	Ketol-acid reducto-isomerase; mass spectrometry data indicates this gene is likely to be protein-coding
CAGL0B00550g	-	-	-	-	-	-	-	-	-	-	-	-	-	Ortholog(s) have bis(5'-nucleosyl)-tetraphosphatase activity, sulfate adenylyltransferase (ADP) activity and role in nucleoside catabolic process, nucleotide biosynthetic process
CAGL0A03949g	-	-	-	YES	-	-	-	-	-	-	-	-	-	Ortholog(s) have role in ubiquinone biosynthetic process, ubiquinone-6 biosynthetic process and mitochondrial inner membrane, mitochondrion localization
CAGL0C05313g	-	-	-	-	-	-	-	-	-	-	-	-	-	Protein of unknown function
CAGL0G06402g	-	-	-	-	-	-	-	-	-	-	-	-	-	Ortholog(s) have mitochondrion localization
CAGL0I08833g	-	-	-	YES	-	-	-	-	-	-	-	-	-	Ortholog(s) have role in clathrin-dependent endocytosis, endocytosis, exocytosis, positive regulation of endocytosis, protein-containing complex assembly
CAGL0J03058g	YES	YES	YES	-	-	-	-	-	-	-	YES	YES	-	Predicted isocitrate lyase that converts isocitrate to glyoxylate and succinate in glyoxalate cycle; required for growth on acetate, ethanol or oleic acid; required for virulence in mouse
DIP5	-	-	-	-	-	-	-	-	-	-	-	-	-	Putative dicarboxylic amino acid permease
CAGL0B01903g	-	-	-	YES	-	-	-	-	-	-	-	-	-	Ortholog(s) have DNA polymerase processivity factor activity, chromatin DNA binding, double-stranded DNA binding, nucleosomal DNA binding, single-stranded DNA 3'-5' exodeoxyribonuclease activity, single-stranded DNA binding activity
ERG11	-	-	-	YES	-	-	-	-	-	-	-	YES	-	Putative cytochrome P-450 lanosterol 14-alpha-demethylase; target enzyme of azole antifungal drugs; increased protein abundance in azole resistant strain
SWI4	-	-	-	-	-	-	-	-	-	-	-	-	-	Has domain(s) with predicted DNA binding, DNA-binding transcription factor activity and role in regulation of transcription, DNA-templated
CAGL0G00682g	-	-	-	-	-	-	-	-	-	-	-	-	-	Ortholog(s) have role in endoplasmic reticulum to Golgi vesicle-mediated transport, protein retention in ER lumen and COPII-coated ER to Golgi transport vesicle localization
CAGL0K04125g	-	-	-	YES	-	-	-	-	-	-	-	-	-	Ortholog(s) have long-chain fatty acyl-CoA binding activity, role in very long-chain fatty acid biosynthetic process and extracellular region, nucleus localization
CAGL0F04939g	YES	YES	-	-	-	-	-	-	-	-	-	-	-	Ortholog(s) have role in negative regulation of helicase activity and MCM complex, nucleus localization
CAGL0L01485g	-	-	-	YES	-	-	-	-	-	-	-	-	-	Putative protein of the ER membrane involved in hexose transporter secretion; gene is upregulated in azole-resistant strain
IFA38	-	-	-	YES	-	-	-	-	-	-	-	-	-	Predicted ketoreductase involved in production of very long chain fatty acid for sphingolipid biosynthesis; mutants show reduced sensitivity to caspofungin and increased sensitivity to micafungin
CAGL0L09086g	-	-	-	YES	-	-	-	-	-	-	-	-	-	Ortholog(s) have 2-methylcitrate synthase activity, citrate (Si)-synthase activity, role in propionate catabolic process, 2-methylcitrate cycle, tricarboxylic acid cycle and mitochondrion localization
CAGL0K02431g	YES	YES	-	-	-	-	-	-	-	-	-	-	-	Ortholog(s) have 3'-5' DNA helicase activity, 3'-5' DNA/RNA helicase activity, ATPase activity, DNA helicase activity, DNA replication origin binding, chromatin binding and four-way junction helicase activity, more
CAGL0J09834g	-	-	-	YES	-	-	-	-	-	-	-	YES	-	Ortholog(s) have protein serine/threonine phosphatase activity and role in protein dephosphorylation
CAGL0J10978g	-	-	-	-	-	-	-	-	-	-	-	-	-	Ortholog(s) have phosphatidylinositol-4,5-bisphosphate binding activity
CAGL0K08492g	-	-	-	-	-	-	-	-	-	-	-	-	-	Ortholog(s) have aspartic endopeptidase activity, intramembrane cleaving activity and role in cellular response to starvation, proteolysis involved in cellular protein catabolic process
CAGL0C04917g	-	-	YES	YES	-	-	-	-	-	-	-	-	-	Ortholog(s) have carbamoyl-phosphate synthase (glutamine-hydrolyzing) activity, role in arginine biosynthetic process and carbamoyl-phosphate synthase complex localization
CAGL0L07216g	-	-	-	-	-	YES	-	-	YES	-	-	YES	-	Ortholog(s) have dolichyl-phosphate-mannose-protein mannosyltransferase activity
PMU2	-	-	-	YES	-	-	-	-	-	-	-	-	-	Phosphate starvation inducible acid phosphatase; contains a phosphomutase-like domain; functionally complements a S. cerevisiae pho5 mutant; transcript abundance during phosphate starvation regulated by Pho4p
IPP1	-	-	-	YES	-	-	-	-	-	-	-	-	-	Inorganic pyrophosphatase, cytoplasmic
ACT1	-	-	YES	-	-	-	-	-	-	-	-	-	-	Actin; protein abundance decreased in ace2 mutant cells
ERG10	-	-	-	YES	-	-	-	-	-	-	-	YES	-	Ortholog(s) have acetyl-CoA C-acetyltransferase activity, role in ergosterol biosynthetic process and cytoplasm, intracellular anatomical structure localization
CAR2	-	-	-	YES	-	-	-	-	-	-	-	-	-	Putative ornithine aminotransferase; protein abundance increased in ace2 mutant cells
CAGL0E02519g	-	-	YES	-	-	-	-	-	-	-	-	-	-	Ortholog(s) have role in cellular zinc ion homeostasis, negative regulation of transcription by RNA polymerase II, response to toxic substance and plasma membrane localization
CAGL0A00363g	-	-	YES	-	-	-	-	-	-	-	-	-	-	Ortholog(s) have 3-isopropylmalate dehydratase activity, role in leucine biosynthetic process and cytoplasmic stress granule, cytosol localization
CAGL0H09460g	-	-	-	-	-	-	-	-	-	-	-	-	-	Ortholog(s) have long-chain fatty acid-CoA ligase activity, medium-chain fatty acid-CoA ligase activity, very long-chain fatty acid-CoA ligase activity and role in fatty acid metabolic process, long-chain fatty acid metabolic process
PYC1	-	-	-	-	-	-	-	-	-	-	-	-	-	Putative pyruvate carboxylase isoform; gene is upregulated in azole-resistant strain
ERG13	-	-	-	-	-	-	-	-	-	-	-	YES	-	3-hydroxy-3-methylglutaryl coenzyme A synthase; protein abundance increased in ace2 mutant cells
CAGL0J11044g	-	-	-	-	-	-	-	-	-	-	-	-	-	Has domain(s) with predicted endoplasmic reticulum membrane localization
CAGL0I08987g	-	-	YES	-	-	-	-	-	-	-	-	-	-	Has domain(s) with predicted argininosuccinate lyase activity and role in arginine biosynthetic process via ornithine
RCN2	-	-	-	YES	-	-	-	-	-	-	-	-	-	Regulator of calcineurin; regulated by the calcineurin-Crz1p pathway; acts as a feedback regulator of calcineurin-dependent signaling
CAGL0M12386g	-	-	YES	YES	-	-	-	-	-	-	-	-	-	Ortholog(s) have role in isoleucine biosynthetic process, mitochondrial translation and mitochondrial matrix, mitochondrion localization
CAGL0E02233g	-	-	-	-	-	-	-	-	-	-	-	-	-	Protein of unknown function
CAGL0H09086g	-	-	-	YES	-	-	-	-	-	-	-	-	-	Protein of unknown function
CAGL0G09361g	-	-	-	-	-	YES	-	-	-	-	-	-	-	Ortholog(s) have structural molecule activity, role in acetyl-CoA biosynthetic process from pyruvate and mitochondrial pyruvate dehydrogenase complex localization
ERG4	-	-	-	-	-	-	-	-	-	-	-	YES	-	Putative C24 sterol reductase
CAGL0E05236g	-	-	-	-	-	-	-	-	-	-	-	-	-	Has domain(s) with predicted D-threo-aldose 1-dehydrogenase activity
CAGL0M13651g	-	-	YES	YES	-	-	-	-	-	-	-	-	-	Ortholog(s) have carboxypeptidase activity, serine-type carboxypeptidase activity and role in macroautophagy, phytochelatin biosynthetic process, zymogen activation
CAGL0D02134g	-	-	-	YES	-	-	-	-	-	-	-	-	-	Ortholog of S. cerevisiae : YKL133C and Saccharomyces cerevisiae S288C : YKL133C
CAGL0G02937g	-	-	-	YES	-	-	-	-	-	-	-	-	-	Ortholog(s) have pyruvate decarboxylase activity and role in L-phenylalanine catabolic process, aromatic amino acid family catabolic process to alcohol via Ehrlich pathway, ethanol metabolic process, tryptophan catabolic process
CAGL0E01111g	-	-	-	-	-	-	-	-	-	-	-	-	-	Ortholog(s) have role in actin filament-based process, mRNA 3'-end processing, mRNA export from nucleus, mitotic cell cycle and nuclear retention of pre-mRNA at the site of transcription, more
CAGL0A01738g	-	-	-	YES	-	-	-	-	-	-	-	YES	YES	Putative alpha-1,6-mannosyltransferase of cis-Golgi apparatus, involved in cell wall maintenance; gene is upregulated in azole-resistant strain
CAGL0J11836g	-	-	-	YES	-	YES	-	-	-	-	-	-	-	Ortholog(s) have carnitine O-acetyltransferase activity, role in acetate catabolic process, carbon utilization, carnitine metabolic process, fatty acid catabolic process and mitochondrion, peroxisome localization
VRG4	-	-	-	-	-	-	-	-	-	-	-	-	-	GDP-mannose transporter involved in glycosylation in the Golgi
CAGL0G00594g	-	-	-	YES	-	-	-	-	-	-	-	-	-	Has domain(s) with predicted 3-beta-hydroxy-delta5-steroid dehydrogenase activity and role in steroid biosynthetic process
CAGL0C04609g	-	-	-	YES	-	-	-	-	-	-	-	-	-	Ortholog(s) have NEDD8-specific protease activity, thiol-dependent ubiquitin-specific protease activity and role in protein deneddylation
CAGL0M00220g	-	-	-	-	-	YES	-	-	-	-	-	YES	-	Ortholog(s) have dolichyl-phosphate-mannose-protein mannosyltransferase activity
CAGL0K04609g	-	-	-	-	-	-	-	-	-	-	-	-	-	Predicted membrane transporter, involved in biotin import; biotin-dependent transcription regulated by Vhr1p; required for colonization of mouse brain and proliferation in macrophages
CAGL0I02684g	-	-	-	-	-	-	-	-	-	-	-	-	-	Ortholog(s) have endoribonuclease activity and role in rRNA processing
CAGL0K11616g	-	-	-	YES	-	-	-	-	-	-	-	-	-	Putative mitochondrial inner membrane transporter; gene is upregulated in azole-resistant strain
CAGL0J05544g	-	-	-	-	-	-	-	-	-	-	-	-	-	Ortholog(s) have protein-macromolecule adaptor activity, role in ascospore wall assembly, endocytosis and actin cytoskeleton-regulatory complex localization
CAGL0J02684g	-	-	-	-	-	-	-	-	-	-	-	-	-	Ortholog(s) have protein-macromolecule adaptor activity, role in demethylation, ergosterol biosynthetic process and endoplasmic reticulum membrane localization
CAGL0C04235g	-	-	-	-	-	-	-	-	-	-	-	-	-	Ortholog(s) have alpha-1,6-mannosyltransferase activity, mannosyltransferase activity and role in GPI anchor biosynthetic process
CAGL0I03806g	-	-	-	YES	-	-	-	-	-	-	-	-	-	Putative biotin-[acetyl-CoA-carboxylase] ligase that covalently modifies proteins with the addition of biotin; biotin-dependent transcription regulated by Vhr1p
CAGL0E00649g	-	-	YES	YES	-	-	-	-	-	-	-	YES	-	Ortholog(s) have [pyruvate dehydrogenase (lipoamide)] phosphatase activity, magnesium-dependent protein serine/threonine phosphatase activity, protein serine/threonine phosphatase activity
CAGL0J01661g	-	-	-	YES	-	-	-	-	-	-	-	-	-	Has domain(s) with predicted role in transmembrane transport
AHP1	-	-	-	-	-	-	-	-	-	-	-	-	-	Putative thiol-specific peroxiredoxin; alkyl hydroperoxide reductase; protein differentially expressed in azole resistant strain; expression upregulated in biofilm vs planktonic cell culture; protein abundance decreased in ace2 mutant cells
CAGL0K07788g	-	-	-	YES	-	-	-	-	-	-	-	-	-	Ortholog(s) have L-aminoadipate-semialdehyde dehydrogenase activity and role in lysine biosynthetic process, lysine biosynthetic process via aminoadipic acid
SEC53	-	-	-	-	-	-	-	-	-	-	-	-	-	Putative phosphomannomutase; protein differentially expressed in azole resistant strain
PIR2	-	-	-	YES	-	-	-	-	-	-	-	-	-	Pir protein family member, putative cell wall component
CAGL0E03245g	YES	YES	-	-	-	-	-	-	-	-	-	-	-	Ortholog(s) have RNA binding, nuclear localization sequence binding, single-stranded telomeric DNA binding activity and nuclear envelope, nucleus localization
CAGL0M09020g	-	-	-	-	-	-	-	-	-	-	-	-	-	Ortholog(s) have succinate:fumarate antiporter activity, role in acetate catabolic process, carbon utilization, fatty acid catabolic process, fumarate transport, succinate transport and mitochondrion localization
CAGL0I06963g	-	-	-	YES	-	-	-	-	-	-	-	-	-	Ortholog(s) have cytoplasm, mitochondrion localization
CAGL0B04697g	-	-	-	-	-	-	-	-	-	-	-	-	-	Ortholog(s) have Golgi apparatus, Golgi cisterna localization
CAGL0J00451g	-	-	-	YES	-	-	-	-	-	-	-	-	-	Putative glyceraldehyde-3-phosphate dehydrogenase; protein differentially expressed in azole resistant strain; expression downregulated in biofilm vs planktonic cell culture
CAGL0C05269g	-	-	-	YES	-	-	-	-	-	-	-	-	-	Ortholog(s) have phosphatidylinositol-4,5-bisphosphate 5-phosphatase activity, role in phosphatidylinositol dephosphorylation and endoplasmic reticulum localization
CAGL0L09108g	-	-	-	YES	-	-	-	-	-	-	-	-	-	Ortholog(s) have role in propionate metabolic process
GLR1	-	-	-	-	-	-	-	-	-	-	-	YES	-	Predicted glutathione oxidoreductase involved in oxidative stress response
CAGL0G07040g	-	-	-	-	-	-	-	-	-	-	-	-	-	Ortholog(s) have protein disulfide oxidoreductase activity, role in cellular protein-containing complex assembly, protein N-linked glycosylation and oligosaccharyltransferase complex localization
CAGL0C05071g	-	-	-	YES	-	-	-	-	-	-	-	-	-	Ortholog(s) have hydroxymethylpyrimidine kinase activity, phosphomethylpyrimidine kinase activity, thiaminase activity, role in thiamine biosynthetic process, thiamine catabolic process and cytosol localization
CAGL0L07502g	-	-	-	YES	-	-	-	-	-	-	-	-	-	Putative GPI-linked cell wall protein
CAGL0G03069g	-	-	-	YES	-	-	-	-	-	-	-	-	-	Ortholog(s) have RNA lariat debranching enzyme activator activity, enzyme activator activity, role in mRNA splicing, via spliceosome and cytosol, nucleus localization
CAGL0C03850g	-	-	-	YES	-	-	-	-	-	-	-	-	-	Ortholog(s) have thioredoxin peroxidase activity, role in cell redox homeostasis, cellular response to oxidative stress and nucleus localization
CAGL0G04213g	-	-	-	-	-	-	-	-	-	-	-	-	-	Ortholog(s) have ribonucleoside-diphosphate reductase activity, thioredoxin disulfide as acceptor activity, role in deoxyribonucleotide biosynthetic process and cytoplasm, nucleus, ribonucleoside-diphosphate reductase complex localization
SUR4	-	-	-	-	-	-	-	-	-	-	-	-	-	Predicted fatty acid elongase involved in production of very long chain fatty acids for sphingolipid biosynthesis; mutants show reduced sensitivity to caspofungin and increased sensitivity to micafungin
CAGL0K02629g	-	-	-	YES	-	-	-	-	-	-	-	-	-	Ortholog(s) have intracellular anatomical structure localization
CPR1	-	-	-	-	-	-	-	-	-	-	-	-	-	Cyclophilin; peptidyl-prolyl cis-trans isomerase
CDC48	-	-	-	-	-	-	-	-	-	-	-	-	-	Putative microsomal protein of CDC48/PAS1/SEC18 family of ATPases
CAGL0J00385g	-	-	-	YES	-	-	-	-	-	-	-	-	-	Ortholog of S. cerevisiae : FSH1, C. albicans SC5314 : C3_07700W_A, C. dubliniensis CD36 : Cd36_87580, C. parapsilosis CDC317 : CPAR2_808140 and C. auris B8441 : B9J08_004810
CAGL0K11088g	-	-	-	-	-	-	-	-	-	-	-	-	-	Ortholog(s) have role in endoplasmic reticulum to Golgi vesicle-mediated transport, intracellular mRNA localization
CHS5	-	-	-	-	-	-	-	-	-	-	-	-	-	Ortholog(s) have small GTPase binding activity
CAGL0K04015g	-	-	-	YES	-	-	-	-	-	-	-	-	-	Ortholog(s) have mitochondrion localization
CTF13	-	-	-	YES	-	-	-	-	-	-	-	-	-	Centromere binding factor 3c; inner kinetochore protein
CAGL0M07447g	-	-	-	-	-	-	-	-	-	-	-	-	-	Ortholog(s) have phosphatase activity
CAGL0L01969g	-	-	-	-	-	-	-	-	-	-	-	-	-	Ortholog(s) have 5'-nucleotidase activity, pseudouridine 5'-phosphatase activity
CAGL0J06424g	YES	YES	-	-	-	-	-	-	-	-	-	-	-	Ortholog(s) have 3'-5' DNA/RNA helicase activity, ATPase activity, single-stranded 3'-5' DNA helicase activity, single-stranded DNA binding, single-stranded RNA binding activity
VPS1	-	-	-	-	-	YES	-	-	-	-	-	-	-	Ortholog(s) have GTPase activity
CAGL0H00594g	-	-	-	YES	-	-	-	-	-	-	-	-	-	Ortholog(s) have structural molecule activity, role in protein localization to spindle pole body, spindle pole body duplication and central plaque of spindle pole body localization
CAGL0K01595g	-	-	-	-	-	-	-	-	-	-	-	YES	-	Ortholog(s) have ATP binding, ATPase activity, actin filament binding activity
MET3	-	-	-	YES	-	-	-	-	YES	-	-	-	-	Ortholog(s) have sulfate adenylyltransferase (ATP) activity
CAGL0A02002g	-	-	-	YES	-	-	-	-	-	-	-	-	-	Ortholog of S. cerevisiae : YOL024W and Saccharomyces cerevisiae S288C : YOL024W
CAGL0K05137g	-	-	-	YES	-	-	-	-	-	-	YES	YES	YES	Secreted acid trehalase, catalyzes hydrolysis of external trehalose; involved in virulence
CAGL0L02013g	-	-	-	YES	-	-	-	-	-	-	-	-	-	Ortholog(s) have damaged DNA binding, sequence-specific DNA binding activity
CAGL0D04026g	-	-	-	-	-	-	-	-	-	-	-	-	-	Ortholog(s) have 4-aminobutyrate transaminase activity, pyridoxal phosphate binding activity, role in cellular amide catabolic process, gamma-aminobutyric acid catabolic process, glutamate metabolic process and cytosol localization
CAGL0H10494g	-	-	-	YES	-	-	-	-	-	-	-	-	-	Ortholog(s) have structural constituent of nuclear pore activity
CAGL0E02827g	-	-	-	YES	-	-	-	-	-	-	-	-	-	Ortholog(s) have role in cellular protein-containing complex localization, clathrin-coated vesicle cargo loading, AP-1-mediated
CAGL0E05698g	-	-	-	YES	-	-	-	-	-	-	-	-	-	Ortholog(s) have protein-lysine N-methyltransferase activity and role in peptidyl-lysine dimethylation, peptidyl-lysine monomethylation
CAGL0M02695g	-	-	-	-	-	-	-	-	-	-	-	-	-	Ortholog(s) have 5S rRNA binding activity, role in ribosomal large subunit assembly and cytosolic large ribosomal subunit localization
CAGL0L01397g	YES	YES	-	-	-	-	-	-	-	-	-	-	-	Ortholog(s) have ATPase activity, DNA replication origin binding, MCM complex binding, chromatin binding, single-stranded DNA helicase activity
CAGL0H00572g	-	-	YES	-	-	-	-	-	-	-	-	-	-	Has domain(s) with predicted integral component of membrane localization
CAGL0M10219g	-	-	-	-	-	-	-	-	-	-	-	-	-	Putative ceramide synthase component; gene is upregulated in azole-resistant strain
PYK1	-	-	YES	-	-	-	-	-	-	-	-	YES	-	Pyruvate kinase
CAGL0H06963g	-	-	-	-	-	-	-	-	-	-	-	-	-	Has domain(s) with predicted asparagine synthase (glutamine-hydrolyzing) activity and role in asparagine biosynthetic process, metabolic process
UPC2B	-	-	-	-	-	-	-	-	-	-	-	-	-	Putative Zn(2)-Cys(6) binuclear cluster transcriptional regulator of ergosterol biosynthesis
CAGL0E05214g	-	-	-	-	-	-	-	-	-	-	-	-	-	Has domain(s) with predicted D-threo-aldose 1-dehydrogenase activity
CAGL0J03278g	-	-	-	-	-	-	-	-	-	-	-	-	-	Ortholog of S. cerevisiae : MRX1, C. albicans SC5314 : C2_10090C_A, C. dubliniensis CD36 : Cd36_24130, C. parapsilosis CDC317 : CPAR2_407430 and C. auris B8441 : B9J08_003802
CAGL0K06787g	-	-	-	-	-	-	-	-	-	-	-	-	-	Ortholog(s) have pyruvate carboxylase activity, role in carbon utilization, gluconeogenesis and cytosol localization
CAGL0M09636g	-	-	-	YES	-	-	-	-	-	-	-	-	-	Ortholog(s) have double-stranded DNA binding, polynucleotide 3'-phosphatase activity and role in double-strand break repair
CAGL0H05005g	-	-	-	-	-	-	-	-	-	-	-	-	-	Ortholog(s) have phosphatidylinositol transfer activity
CAGL0G07909g	-	-	-	YES	-	-	-	-	-	-	-	YES	-	Ortholog(s) have actin filament binding, calmodulin binding, molecular adaptor activity
CAGL0B00814g	-	-	-	YES	-	-	-	-	-	-	-	-	-	Ortholog(s) have role in actin cortical patch localization, actin cytoskeleton organization, actin filament organization, endocytosis and actin cortical patch, cell cortex, cytoplasm localization
FTR1	-	-	-	-	-	-	-	-	-	-	-	YES	-	Putative ferrous iron transmembrane transporter involved in iron uptake
CAGL0D00704g	-	-	-	-	-	-	-	-	-	-	-	-	-	Ortholog(s) have endoplasmic reticulum localization
DAP1	-	-	-	-	-	-	-	-	-	-	-	-	-	Putative heme-binding protein involved in regulation of cytochrome P450, Erg11p; required for growth under iron starvation
TIR1	-	-	-	YES	-	-	-	-	-	-	-	-	-	Putative GPI-linked cell wall mannoprotein of the Srp1p/Tip1p family
CAGL0H01573g	-	-	-	YES	-	-	-	-	-	-	-	-	-	Ortholog(s) have chromosome, centromeric region, condensed nuclear chromosome kinetochore localization
HMT1	-	-	-	YES	-	-	-	-	-	-	-	-	-	Putative hnRNP arginine N-methyltransferase
PGI1	-	-	-	-	-	-	-	-	-	-	-	-	-	Glucose-6-phosphate isomerase
YEY2	-	-	-	YES	-	-	-	-	-	-	-	-	-	Ortholog(s) have 2-aminoadipate transaminase activity
CAGL0M04895g	-	-	-	-	-	-	-	-	-	-	-	YES	-	Has domain(s) with predicted zinc ion binding activity
CAGL0D00176g	-	-	-	YES	-	-	-	-	-	-	-	-	-	Ortholog(s) have glutamate dehydrogenase (NADP+) activity and role in ammonia assimilation cycle, glutamate biosynthetic process, invasive filamentous growth
CAGL0G06996g	-	-	-	YES	-	-	-	-	-	-	-	-	-	Protein of unknown function
CAGL0L10780g	-	-	-	-	-	-	-	-	-	-	-	-	-	Ortholog(s) have acetyl-CoA carboxylase activity, role in long-chain fatty acid biosynthetic process and mitochondrion localization
CAGL0M11836g	-	-	-	YES	-	-	-	-	-	-	-	-	-	Ortholog(s) have RNA binding, ribonuclease MRP activity, ribonuclease P activity
CAGL0E05610g	-	-	YES	-	-	-	-	-	-	-	-	YES	-	Ortholog(s) have melatonin binding, pyruvate kinase activity, role in canonical glycolysis, pyruvate biosynthetic process, pyruvate metabolic process and mitochondrion localization
CAGL0F00209g	-	-	-	-	-	-	-	-	-	-	-	-	-	Has domain(s) with predicted transmembrane transporter activity, role in transmembrane transport and integral component of membrane localization
CAGL0H02255g	YES	YES	-	-	-	-	-	-	-	-	-	-	-	Ortholog(s) have membrane localization
CAGL0J03124g	-	-	-	-	-	-	-	-	-	-	-	-	-	Ortholog(s) have N-acetyl-gamma-glutamyl-phosphate reductase activity, acetylglutamate kinase activity, role in arginine biosynthetic process, regulation of transcription, DNA-templated and mitochondrial matrix localization
CAGL0M06633g	-	-	-	YES	-	-	-	-	-	-	-	-	-	Protein of unknown function
CAGL0L03113g	-	-	-	-	-	-	-	-	-	-	-	-	-	Ortholog(s) have role in vesicle-mediated transport and integral component of Golgi membrane localization
CAGL0L02145g	-	-	-	-	-	-	-	-	-	-	-	-	-	Ortholog(s) have role in Golgi to vacuole transport, protein targeting to vacuole and AP-3 adaptor complex localization
ASC1	-	-	-	YES	-	-	-	-	YES	-	-	YES	-	40S small subunit ribosomal protein
CAGL0J03674g	-	-	-	YES	-	-	-	-	-	-	-	-	-	Ortholog(s) have diacylglycerol O-acyltransferase activity and role in cellular triglyceride homeostasis, ceramide metabolic process, lipid droplet formation, lipid storage, triglyceride biosynthetic process
CAGL0L03245g	-	-	-	YES	-	-	-	-	-	-	-	-	-	Ortholog(s) have chromatin DNA binding activity
CAGL0F05225g	-	-	-	YES	-	-	-	-	-	-	-	-	-	Ortholog(s) have role in generation of catalytic spliceosome for first transesterification step, mRNA splicing, via spliceosome and U4/U6 x U5 tri-snRNP complex, cytosol, nucleus localization
CAGL0J04180g	-	-	-	YES	-	-	-	-	-	-	-	-	-	Protein of unknown function
CAGL0K00913g	-	-	-	-	-	-	-	-	-	-	-	-	-	Ortholog(s) have formate-tetrahydrofolate ligase activity, methenyltetrahydrofolate cyclohydrolase activity, methylenetetrahydrofolate dehydrogenase (NADP+) activity, single-stranded DNA binding activity
CAGL0J07568g	YES	YES	YES	YES	-	-	-	-	-	-	-	-	-	Ortholog(s) have RNA polymerase II cis-regulatory region sequence-specific DNA binding, cysteine-type peptidase activity, double-stranded DNA binding, mRNA binding, single-stranded DNA binding activity
CAGL0I02156g	-	-	-	-	-	-	-	-	-	-	-	-	-	Ortholog(s) have clathrin binding activity and role in endocytosis
CAGL0L12628g	-	-	YES	-	-	-	-	-	-	-	-	-	-	Ortholog of S. cerevisiae : MRX11, C. albicans SC5314 : C2_04300C_A, C. dubliniensis CD36 : Cd36_18950, C. parapsilosis CDC317 : CPAR2_212820 and C. auris B8441 : B9J08_003731
CAGL0C01353g	-	-	-	-	-	-	-	-	-	-	-	-	-	Ortholog(s) have signal sequence binding activity, role in COPII-coated vesicle cargo loading, macroautophagy and COPII vesicle coat, endoplasmic reticulum exit site localization
CAGL0M03773g	-	-	-	YES	YES	-	-	-	-	-	-	-	-	Predicted GPI-linked adhesin-like protein
CAGL0L03432g	-	-	-	-	-	YES	-	-	-	-	-	-	-	Ortholog(s) have glucosaminyl-phosphatidylinositol O-acyltransferase activity, role in GPI anchor biosynthetic process and integral component of membrane localization
CAGL0I02046g	YES	YES	-	YES	-	-	-	-	-	-	-	-	-	Has domain(s) with predicted D-threo-aldose 1-dehydrogenase activity
CAGL0K12518g	-	-	-	YES	-	-	-	-	-	-	-	-	-	Ortholog(s) have alanine-glyoxylate transaminase activity and role in glycine biosynthetic process, by transamination of glyoxylate
FEN1	-	-	-	-	-	-	-	-	-	-	-	-	-	Predicted fatty acid elongase with role in sphingolipid biosynthetic process; mutants show reduced sensitivity to caspofungin and increased sensitivity to micafungin
CAGL0F03267g	-	-	-	-	-	-	-	-	-	-	-	-	-	Ortholog(s) have sterol binding, sterol transfer activity and cortical endoplasmic reticulum localization
CAGL0I04070g	-	-	-	-	-	-	-	-	-	-	-	-	-	Ortholog(s) have 1-acylglycerol-3-phosphate O-acyltransferase activity, role in glycerophospholipid biosynthetic process and lipid droplet localization
CAGL0F06743g	-	-	-	-	-	-	-	-	YES	-	-	-	-	Ortholog(s) have DNA-binding transcription factor activity, RNA polymerase II-specific, transcription coactivator activity
CAGL0K07117g	-	-	-	YES	-	-	-	-	-	-	-	-	-	Ortholog(s) have mRNA 3'-UTR AU-rich region binding, mRNA binding activity, role in 3'-UTR-mediated mRNA stabilization, negative regulation of cell wall integrity MAPK cascade, telomere maintenance and cytoplasm, nucleus localization
CAGL0I09042g	-	-	-	YES	-	-	-	-	-	-	-	-	-	Ortholog(s) have acetyltransferase activity
CAGL0J02970g	-	-	-	YES	-	-	-	-	-	-	-	-	-	Has domain(s) with predicted catalytic activity and role in metabolic process
CAGL0H03355g	-	-	-	YES	-	-	-	-	-	-	-	-	-	Ortholog(s) have role in endosome organization, regulation of protein localization and BLOC-1 complex localization
CAGL0K05577g	-	-	-	-	-	-	-	-	-	-	-	-	-	Ortholog(s) have manganese ion transmembrane transporter activity, role in cellular manganese ion homeostasis and Golgi membrane, late endosome, trans-Golgi network localization
CAGL0K02783g	-	-	-	-	-	-	-	-	-	-	-	-	-	Ortholog(s) have actin filament binding activity
CAGL0J03938g	-	-	-	YES	-	-	-	-	-	-	-	-	-	Ortholog of S. cerevisiae : YOR238W, C. albicans SC5314 : C1_05100W_A, C. dubliniensis CD36 : Cd36_04860, C. parapsilosis CDC317 : CPAR2_107980 and Candida tenuis NRRL Y-1498 : CANTEDRAFT_107108
CAGL0G09020g	-	-	-	YES	-	YES	-	-	-	-	-	YES	-	Ortholog(s) have cAMP-dependent protein kinase activity, protein serine/threonine kinase activity, translation initiation factor binding activity
CAGL0H09966g	-	-	-	-	-	-	-	-	-	-	-	-	-	Ortholog of S. cerevisiae : FMP23 and Saccharomyces cerevisiae S288C : YBR047W
GDI1	-	-	-	YES	-	-	-	-	-	-	-	-	-	GDP dissociation inhibitor
CAGL0J00319g	-	-	-	-	-	-	-	-	-	-	-	-	-	Ortholog(s) have inositol monophosphate 1-phosphatase activity and role in inositol phosphate dephosphorylation
ALG5	YES	YES	-	YES	-	-	-	-	-	-	-	-	-	Ortholog(s) have dolichyl-phosphate beta-glucosyltransferase activity and role in dolichol-linked oligosaccharide biosynthetic process
CAGL0M09647g	YES	-	-	-	-	-	-	-	-	-	-	-	-	Has domain(s) with predicted transmembrane transporter activity, role in transmembrane transport and integral component of membrane localization
CAGL0M10769g	-	-	-	-	-	-	-	-	-	-	-	-	-	Ortholog(s) have alpha-1,6-mannosyltransferase activity and role in dolichol-linked oligosaccharide biosynthetic process, protein glycosylation
CAGL0E05896g	-	-	-	-	-	-	-	-	-	-	-	-	-	Ortholog(s) have GTPase activity
CAGL0I02530g	-	-	YES	-	-	-	-	-	-	-	-	-	-	Ortholog(s) have N,N-dimethylaniline monooxygenase activity, role in protein folding and endoplasmic reticulum membrane localization
CAGL0I07117g	-	-	-	YES	-	-	-	-	-	-	-	-	-	Ortholog(s) have thiamine diphosphokinase activity and role in thiamine diphosphate biosynthetic process
CAGL0I01188g	-	-	-	YES	-	-	-	-	-	-	-	-	-	Ortholog(s) have GTP binding, GTPase activity, molecular adaptor activity, phosphatidylinositol-4-phosphate binding, phosphatidylinositol-5-phosphate binding, structural constituent of cytoskeleton activity
CAGL0M06963g	-	-	-	YES	-	-	-	-	-	-	-	-	-	Ortholog(s) have role in tRNA export from nucleus and cytosol localization
CAGL0J01958g	-	-	-	-	-	-	-	-	-	-	-	-	-	Ortholog(s) have actin filament binding activity, role in mitochondrion migration along actin filament, negative regulation of actin filament polymerization and Aim21-Tda2 complex, actin cortical patch localization
CAGL0J05742g	-	-	-	YES	-	-	-	-	-	-	-	-	-	Ortholog(s) have alpha-tubulin binding, microtubule binding activity, role in cytoplasmic microtubule organization, post-chaperonin tubulin folding pathway, protein folding and cytoplasm localization
SWI6	-	-	-	-	-	-	-	-	-	-	-	-	-	Ortholog(s) have DNA-binding transcription activator activity, RNA polymerase II-specific, RNA polymerase II cis-regulatory region sequence-specific DNA binding, transcription coactivator activity
CAGL0H09746g	-	-	-	-	-	-	-	-	-	-	-	-	-	Ortholog(s) have ATPase activity, GTPase activity, adenosine-diphosphatase activity, cytidine-diphosphatase activity, guanosine-diphosphatase activity and nucleoside-diphosphatase activity, more
CAGL0B03993g	-	-	YES	YES	-	-	-	-	-	-	-	-	-	Ortholog(s) have dihydroxy-acid dehydratase activity and role in branched-chain amino acid biosynthetic process
FKS2	-	-	-	-	-	-	-	-	-	-	-	YES	-	Putative 1,3-beta-glucan synthase component; functionally redundant with Fks1p; "hot spot" mutations in FKS2 confer resistance to echinocandins
CAGL0L03846g	-	-	-	-	-	-	-	-	-	-	-	-	-	Ortholog(s) have RNA helicase activity, RNA-dependent ATPase activity, mRNA binding, snoRNA binding activity
CAGL0H05753g	-	-	-	YES	-	-	-	-	-	-	-	-	-	Ortholog(s) have metal ion binding, misfolded protein binding, peptide-N4-(N-acetyl-beta-glucosaminyl)asparagine amidase activity
CAGL0I00484g	-	-	-	YES	-	YES	-	-	-	-	-	YES	-	Ortholog(s) have glucan endo-1,6-beta-glucosidase activity and role in cellular glucan metabolic process, fungal-type cell wall beta-glucan metabolic process, fungal-type cell wall disassembly involved in conjugation with cellular fusion
ERG6	-	-	-	-	-	-	-	-	-	-	-	YES	-	C24 sterol methyltransferase; mutation confers resistance to amphotericin B and nystatin and increased sensitivity to azoles
CAGL0H08602g	-	-	-	YES	-	-	-	-	-	-	-	-	-	Has domain(s) with predicted ATP binding, aminoacyl-tRNA ligase activity, magnesium ion binding, phenylalanine-tRNA ligase activity, tRNA binding activity and role in phenylalanyl-tRNA aminoacylation, tRNA aminoacylation, tRNA processing
CAGL0B03421g	-	-	-	-	-	-	-	-	-	-	-	-	-	Ortholog(s) have DNA-binding transcription activator activity, RNA polymerase II-specific, RNA polymerase II cis-regulatory region sequence-specific DNA binding activity
THI6	-	-	-	YES	-	-	-	-	-	-	-	-	-	Bifunctional enzyme of thiamine biosynthesis, with thiamine-phosphate pyrophosphorylase and 4-methyl-5-beta-hydroxyethylthiazole kinase activities; active as a homohexamer
SAC7	-	-	-	-	-	-	-	-	-	-	-	-	-	Ortholog(s) have GTPase activator activity
VMA2	-	-	-	-	-	-	-	-	-	-	-	YES	-	Putative H1-ATPase V1 domain 60 KD subunit
CAGL0H09504g	-	-	-	-	-	-	-	-	-	-	-	-	-	Ortholog(s) have oxygen-dependent protoporphyrinogen oxidase activity, role in heme biosynthetic process and mitochondrial inner membrane localization
CAGL0H08459g	-	-	-	YES	-	-	-	-	-	-	-	-	-	Ortholog of S. cerevisiae : YBR096W, C. albicans SC5314 : C2_03170W_A, C. dubliniensis CD36 : Cd36_17940, C. parapsilosis CDC317 : CPAR2_211730 and C. auris B8441 : B9J08_000512
RPS12	YES	YES	-	YES	-	-	-	-	-	-	-	-	-	40S ribosomal protein S12; protein abundance decreased in ace2 mutant cells
PEX11	-	-	-	YES	-	-	-	-	-	-	-	-	-	Ortholog(s) have role in fatty acid metabolic process, fatty acid oxidation, peroxisome fission and endoplasmic reticulum, peroxisomal importomer complex, peroxisomal membrane localization
CAGL0C01375g	-	-	-	YES	-	-	-	-	-	-	-	-	-	Ortholog of S. cerevisiae : YIL108W, C. albicans SC5314 : C3_02570W_A, C. dubliniensis CD36 : Cd36_82530, C. parapsilosis CDC317 : CPAR2_102970 and C. auris B8441 : B9J08_005051
CAGL0J00495g	-	-	-	-	-	-	-	-	-	-	-	-	-	Ortholog(s) have role in S-adenosylmethionine biosynthetic process
PRO3	-	-	-	YES	-	-	-	-	-	-	-	-	-	Putative gamma-glutamyl phosphate reductase
PIR4	-	-	-	YES	-	-	-	-	-	-	-	-	-	Pir protein family member, putative cell wall component
GDB1	-	-	-	-	-	-	-	-	-	-	-	-	-	Ortholog(s) have 4-alpha-glucanotransferase activity, amylo-alpha-1,6-glucosidase activity and role in glycogen catabolic process
CAGL0K09064g	-	-	-	-	-	-	-	-	-	-	-	-	-	Ortholog(s) have thiosulfate sulfurtransferase activity and role in tRNA wobble position uridine thiolation, tRNA wobble uridine modification
GPM1	-	-	-	-	-	-	-	-	YES	-	-	-	-	Putative tetrameric phosphoglycerate mutase; expression downregulated in biofilm vs planktonic cell culture
CAGL0F05731g	-	-	-	YES	-	-	-	-	-	-	-	-	-	Ortholog(s) have G-protein beta/gamma-subunit complex binding activity and role in positive regulation of transcription from RNA polymerase II promoter by pheromones, protein folding
CAGL0D01760g	-	-	-	-	-	-	-	-	-	-	-	-	-	Ortholog(s) have Golgi apparatus localization
CAGL0C04411g	-	-	-	YES	-	-	-	-	-	-	-	-	-	Ortholog(s) have role in DNA repair and replication fork protection complex localization
CAGL0L07370g	-	-	-	YES	-	-	-	-	-	-	-	-	-	Ortholog(s) have UDP-N-acetylglucosamine diphosphorylase activity, role in UDP-N-acetylglucosamine biosynthetic process and intracellular anatomical structure localization
ERG3	-	-	-	-	-	-	-	-	-	-	-	YES	-	Delta 5,6 sterol desaturase; C-5 sterol desaturase; predicted transmembrane domain and endolasmic reticulum (ER) binding motif; gene used for molecular typing of C. glabrata strain isolates
CAGL0L12342g	-	-	-	-	-	-	-	-	-	-	-	-	-	Ortholog(s) have sulfate transmembrane transporter activity, role in sulfate transport and plasma membrane localization
CAGL0G09955g	-	-	-	-	-	-	-	-	-	-	-	-	-	Ortholog(s) have dolichyl-phosphate beta-D-mannosyltransferase activity and role in GPI anchor biosynthetic process, dolichol-linked oligosaccharide biosynthetic process
CAGL0M09559g	-	-	-	-	-	-	-	-	-	-	-	YES	-	Ortholog(s) have ATPase activity, chromatin binding, double-stranded DNA binding, single-stranded DNA binding activity
CAGL0D06468g	-	-	-	YES	-	-	-	-	-	-	-	-	-	Ortholog(s) have NEDD8 transferase activity and role in protein neddylation
CAGL0E02409g	-	-	-	-	-	-	-	-	-	-	-	-	-	Ortholog(s) have cellular bud neck, fungal-type vacuole localization
MET8	-	-	-	YES	-	-	-	-	-	-	-	-	-	Putative bifunctional dehydrogenase and ferrochelatase; gene is upregulated in azole-resistant strain
CAGL0K09240g	-	-	-	YES	-	-	-	-	-	-	-	-	-	Ortholog(s) have chaperone binding activity, role in box C/D snoRNP assembly, protein folding and R2TP complex localization
PDR16	YES	YES	-	-	YES	-	-	-	-	-	-	-	-	Putative ABC transporter
CAGL0J06468g	-	-	-	YES	-	-	-	-	-	-	-	-	-	Ortholog(s) have alpha,alpha-trehalose-phosphate synthase (UDP-forming) activity, enzyme regulator activity, trehalose-phosphatase activity and role in trehalose biosynthetic process
GIN3	-	-	-	YES	-	-	-	-	-	-	-	-	-	Expressed protein of unknown function
FUR1	-	-	-	YES	-	-	-	-	-	-	-	-	-	Putative uracil phosphoribosyltransferase
CAGL0L06556g	-	-	-	-	-	-	-	-	-	-	-	-	-	Ortholog(s) have dolichyl pyrophosphate Glc2Man9GlcNAc2 alpha-1,2-glucosyltransferase activity, role in protein N-linked glycosylation and endoplasmic reticulum membrane localization
CAGL0A03971g	-	-	-	YES	-	-	-	-	-	-	-	-	-	Ortholog(s) have tubulin binding activity, role in positive regulation of transcription elongation from RNA polymerase II promoter, protein folding, tubulin complex assembly and cytoplasm, prefoldin complex localization
ARG1	-	-	-	YES	-	-	-	-	-	-	-	-	-	Argininosuccinate synthetase
CAGL0H04741g	-	-	-	-	-	-	-	-	-	-	-	-	-	Ortholog(s) have role in endoplasmic reticulum to Golgi vesicle-mediated transport and COPII-coated ER to Golgi transport vesicle localization
CAGL0M12595g	-	-	-	-	-	-	-	-	-	-	-	-	-	Ortholog(s) have actin filament binding, mRNA binding, protein-macromolecule adaptor activity and role in Arp2/3 complex-mediated actin nucleation, actin cortical patch organization, mitochondrion inheritance
CAGL0G07689g	-	-	-	-	-	-	-	-	-	-	-	-	-	Putative GTPase required for vacuolar protein sorting; gene is upregulated in azole-resistant strain
PUB1	-	-	-	YES	-	-	-	-	-	-	-	-	-	Putative major polyadenylated RNA-binding protein of nucleus and cytoplasm; protein abundance decreased in ace2 mutant cells
CAGL0L06974g	-	-	YES	-	-	-	-	-	-	-	-	-	-	Has domain(s) with predicted hydrolase activity
CAGL0J07128g	-	-	-	YES	-	-	-	-	-	-	-	-	-	Ortholog(s) have extracellular region localization
SAH1	-	-	-	YES	-	-	-	-	-	-	-	-	-	Ortholog(s) have adenosylhomocysteinase activity and role in S-adenosylhomocysteine catabolic process, phosphatidylcholine biosynthetic process, triglyceride metabolic process
CAGL0I04092g	-	-	-	YES	-	-	-	-	-	-	-	-	-	Ortholog(s) have role in ascospore wall assembly
CAGL0G05093g	-	-	-	-	-	-	-	-	-	-	-	-	-	Has domain(s) with predicted ATP binding, ATPase activity, nucleoside-triphosphatase activity, nucleotide binding activity
CAGL0L11792g	YES	YES	-	-	-	-	-	-	-	-	-	-	-	Ortholog(s) have poly(A) binding, promoter-specific chromatin binding, protein kinase A catalytic subunit binding, ribonuclease inhibitor activity
CAGL0L09889g	-	-	-	YES	-	-	-	-	-	-	-	-	-	Ortholog(s) have RNA binding, poly(A) binding, poly(A)-specific ribonuclease activity, role in DNA repair, nuclear-transcribed mRNA poly(A) tail shortening, postreplication repair and PAN complex localization
YPS6	-	-	-	YES	-	-	-	-	YES	-	-	YES	-	Putative aspartic protease; predicted GPI-anchor; member of a YPS gene cluster that is required for virulence in mice; expression induced at high temperature
CAGL0F04895g	-	-	-	-	-	-	-	-	-	-	-	-	-	Ortholog(s) have glycogen phosphorylase activity, role in glycogen catabolic process and cytoplasm localization
CAGL0K08844g	-	-	-	YES	-	-	-	-	-	-	-	-	-	Ortholog(s) have role in mitochondrion organization
CAGL0G03751g	-	-	-	YES	-	-	-	-	-	-	-	-	-	Ortholog(s) have histone binding activity, role in chromatin silencing at telomere, histone acetylation, nucleosome assembly and histone acetyltransferase complex, nucleus localization
CAGL0K00979g	-	-	-	-	-	YES	-	-	YES	-	-	YES	-	Ortholog(s) have role in protein O-linked glycosylation, protein O-linked mannosylation
CAGL0H10208g	-	-	-	-	-	-	-	-	-	-	-	-	-	Ortholog(s) have protein serine/threonine kinase activity and role in negative regulation of clathrin-dependent endocytosis, peptidyl-threonine phosphorylation, protein autophosphorylation, protein phosphorylation
CAGL0H01309g	-	-	-	YES	-	-	-	-	-	-	-	-	-	Ortholog(s) have sphinganine-1-phosphate aldolase activity and role in calcium-mediated signaling, cellular response to starvation, sphingolipid metabolic process
GLO1	-	-	-	YES	-	-	-	-	-	-	-	-	-	Ortholog(s) have lactoylglutathione lyase activity, zinc ion binding activity and role in glutathione metabolic process, methylglyoxal catabolic process to D-lactate via S-lactoyl-glutathione
CAGL0C01947g	-	-	-	-	-	-	-	-	-	-	-	YES	-	Ortholog(s) have methionyl glutamyl tRNA synthetase complex localization
CAGL0C03652g	-	-	-	-	-	-	-	-	-	-	-	-	-	Ortholog(s) have 4-hydroxybenzoate octaprenyltransferase activity, role in ubiquinone biosynthetic process and integral component of mitochondrial membrane, mitochondrial inner membrane, mitochondrion localization
CAGL0H09944g	-	-	-	YES	-	-	-	-	-	-	-	-	-	Ortholog(s) have 2-alkenal reductase [NAD(P)+] activity, NADPH:quinone reductase activity, mRNA 3'-UTR AU-rich region binding activity and role in cellular response to oxidative stress
HSP31	YES	YES	-	-	-	-	-	-	-	-	-	-	-	Putative cysteine protease; protein differentially expressed in azole resistant strain; gene is upregulated in azole-resistant strain
CAGL0J01870g	-	-	-	-	-	-	-	-	-	-	-	-	-	Putative Ca2+ ATPase
CAGL0J07722g	-	-	-	-	-	-	-	-	-	-	-	-	-	Ortholog(s) have acetyltransferase activator activity, histone binding activity
MEC3	-	-	-	YES	-	-	-	-	-	-	-	-	-	Putative protein involved in DNA damage checkpoint; gene is upregulated in azole-resistant strain
CAGL0D01012g	-	-	-	-	-	-	-	-	-	-	-	-	-	Ortholog(s) have DNA-binding transcription activator activity, RNA polymerase II-specific, RNA polymerase II cis-regulatory region sequence-specific DNA binding activity
CAGL0G08954g	YES	YES	-	-	-	-	-	-	-	-	-	-	-	Ortholog(s) have plasma membrane localization
CAGL0H08541g	-	-	-	-	-	-	-	-	-	-	-	-	-	Ortholog(s) have DNA binding, bending activity
CAGL0M08162g	-	-	YES	-	-	-	-	-	-	-	-	-	-	Ortholog(s) have SNARE binding activity, role in Golgi vesicle docking, Golgi vesicle transport and Golgi membrane localization
CAGL0H06787g	-	-	-	YES	-	-	-	-	-	-	-	-	YES	Ortholog(s) have acetyl-CoA C-acyltransferase activity, mRNA binding activity, role in fatty acid beta-oxidation and mitochondrial intermembrane space, peroxisomal matrix, peroxisome localization
CAGL0M08932g	-	-	-	-	-	-	-	-	-	-	-	-	-	Ortholog of S. cerevisiae : YDR476C and Saccharomyces cerevisiae S288C : YDR476C
CAGL0I04125g	-	-	-	-	-	-	-	-	-	-	-	-	-	Ortholog(s) have role in protein N-linked glycosylation and oligosaccharyltransferase complex localization
IMH1	-	-	-	-	-	-	-	-	-	-	-	-	-	Protein with a role in vesicular transport; protein abundance increased in ace2 mutant cells
CAGL0B03905g	-	-	-	-	-	-	-	-	-	-	-	-	-	Ortholog(s) have mannosyltransferase activity, role in GPI anchor biosynthetic process, fungal-type cell wall organization and glycosylphosphatidylinositol-mannosyltransferase I complex localization
CAGL0K00319g	-	-	-	-	-	-	-	-	-	-	-	-	-	Ortholog(s) have ATP binding, magnesium ion binding, ubiquitin activating enzyme activity, role in protein ubiquitination and cytoplasm, nucleus localization
CAGL0M09064g	-	-	-	-	-	-	-	-	-	-	-	-	-	Ortholog(s) have RNA binding, protein-macromolecule adaptor activity, role in mRNA polyadenylation, pre-mRNA cleavage required for polyadenylation and mRNA cleavage and polyadenylation specificity factor complex localization
PIR5	-	-	-	YES	-	-	-	-	-	-	-	-	-	Pir protein family member, putative cell wall component
CAGL0J01221g	-	-	-	-	-	-	-	-	-	-	-	-	-	Ortholog(s) have role in mitochondrial translation and mitochondrial inner membrane localization
CAGL0F04983g	-	-	-	-	-	-	-	-	-	-	-	-	-	Ortholog(s) have DNA helicase activity, DNA/RNA helicase activity, RNA helicase activity, role in maturation of LSU-rRNA from tricistronic rRNA transcript (SSU-rRNA, 5.8S rRNA, LSU-rRNA) and nucleolus localization
CAGL0L07172g	-	-	-	-	-	-	-	-	-	-	-	-	-	Ortholog(s) have dolichyl-phosphate-mannose-protein mannosyltransferase Pmt5p-Pmt2p dimer complex, dolichyl-phosphate-mannose-protein mannosyltransferase Pmt5p-Pmt3p dimer complex localization
CAGL0I04328g	-	-	-	-	-	-	-	-	-	-	-	-	-	Ortholog of S. cerevisiae : YJL133C-A and Saccharomyces cerevisiae S288C : YJL133C-A
CAGL0K03289g	YES	YES	-	YES	-	-	-	-	-	-	-	-	-	Aldose 1-epimerase
CAGL0J04444g	YES	YES	-	-	-	-	-	-	-	-	-	-	-	Ortholog(s) have DNA replication origin binding, chromatin binding, single-stranded DNA binding, single-stranded DNA helicase activity
CAGL0H05709g	-	-	-	-	-	-	-	-	-	-	-	-	-	Ortholog(s) have role in assembly of large subunit precursor of preribosome, rRNA processing, ribosomal large subunit biogenesis, ribosomal subunit export from nucleus
CAGL0D00924g	-	-	-	-	-	-	-	-	-	-	-	-	-	Ortholog(s) have role in Golgi vesicle docking, SNARE complex assembly, endoplasmic reticulum to Golgi vesicle-mediated transport and ER to Golgi transport vesicle membrane, Golgi membrane localization
CAGL0H01705g	-	-	-	YES	-	-	-	-	-	-	-	-	-	Ortholog(s) have FK506 binding, peptidyl-prolyl cis-trans isomerase activity and membrane localization
ERG1	-	-	-	-	-	-	-	-	-	-	-	YES	-	Squalene epoxidase with a role in ergosterol synthesis; involved in growth under conditions of low oxygen tension
BCY1	-	-	-	-	YES	-	-	-	-	-	-	-	-	cAMP dependent protein kinase, regulatory subunit
CAGL0J04466g	-	-	-	-	-	-	-	-	-	-	-	-	-	Ortholog(s) have role in fungal-type cell wall organization and cell cortex of cell tip, membrane raft, plasma membrane localization
CAGL0K10758g	-	-	-	-	-	-	-	-	-	-	-	-	-	Ortholog(s) have peptidase activity, role in protein targeting to ER, signal peptide processing and signal peptidase complex localization
CAGL0C02761g	-	-	-	-	-	-	-	-	-	-	-	-	-	Ortholog(s) have role in endoplasmic reticulum to Golgi vesicle-mediated transport, protein retention in ER lumen and COPII-coated ER to Golgi transport vesicle localization
CAGL0I00770g	-	-	-	YES	-	-	-	-	-	-	-	-	-	Ortholog(s) have role in donor selection
CAGL0F05665g	-	-	-	-	-	-	-	-	-	-	-	-	-	Ortholog(s) have SNARE binding, syntaxin binding activity
CAGL0F02101g	-	-	-	-	-	-	-	-	-	-	-	-	-	Ortholog(s) have peptidase activator activity, proteasome binding activity and role in proteasome assembly, proteasome core complex import into nucleus, regulation of proteasomal protein catabolic process
CAGL0M05599g	-	-	YES	YES	-	-	-	-	-	-	-	-	-	Ortholog(s) have fungal-type cell wall localization
CAGL0G03663g	-	-	-	-	-	-	-	-	-	-	-	-	-	Ortholog(s) have FFAT motif binding, phosphatidylinositol binding activity
CAGL0E00561g	-	-	-	YES	-	-	-	-	YES	-	-	YES	-	Ortholog(s) have histone binding, histone deacetylase binding, mediator complex binding, phosphatidylinositol-3,5-bisphosphate binding, transcription corepressor activity
CAGL0I05698g	-	-	-	-	-	-	-	-	-	-	-	-	-	Has domain(s) with predicted 6-phosphofructokinase activity, ATP binding activity, role in fructose 6-phosphate metabolic process, glycolytic process and 6-phosphofructokinase complex, cytoplasm localization
CAGL0F01397g	-	-	-	-	-	-	-	-	-	-	-	-	-	Ortholog(s) have DNA binding, protein phosphatase regulator activity
CAGL0A04829g	-	-	-	-	-	-	-	-	-	-	-	-	-	Putative hexokinase isoenzyme 2; protein differentially expressed in azole resistant strain
CAGL0G02343g	-	-	-	-	-	-	-	-	-	-	-	-	-	Ortholog(s) have role in mitotic spindle elongation, vesicle-mediated transport and integral component of Golgi membrane localization
CAGL0M11880g	-	-	-	-	-	-	-	-	-	-	-	-	-	Ortholog(s) have role in GPI anchor biosynthetic process, cellular manganese ion homeostasis and endoplasmic reticulum, fungal-type vacuole membrane localization
CAGL0K11858g	-	-	-	YES	-	-	-	-	-	-	-	-	-	Flavodoxin-like protein involved in oxidative stress response; activated by cleavage at C-terminus by aspartic protease Yps1p
CAGL0L08800g	-	-	-	-	-	-	-	-	-	-	-	YES	-	Ortholog(s) have role in retrograde vesicle-mediated transport, Golgi to endoplasmic reticulum and COPI vesicle coat localization
VMA13	-	-	-	-	-	-	-	-	-	-	-	-	-	Ortholog(s) have role in vacuolar acidification and fungal-type vacuole membrane localization
CAGL0F04235g	-	-	-	YES	-	-	-	-	-	-	-	-	-	Ortholog(s) have microtubule binding activity, role in mitotic spindle elongation, negative regulation of microtubule motor activity and cellular bud neck, nuclear microtubule, spindle localization
CAGL0M11924g	-	-	-	YES	-	-	-	-	-	-	-	-	-	Ortholog(s) have role in chromosome segregation, protein localization to kinetochore and nuclear MIS12/MIND complex, spindle pole localization
CAGL0G05489g	-	-	-	-	-	-	-	-	-	-	-	-	-	Ortholog(s) have GTP binding, structural constituent of cytoskeleton activity
CAGL0I00462g	-	-	-	YES	-	-	-	-	-	-	-	-	-	Ortholog(s) have role in protein targeting to membrane and endoplasmic reticulum membrane localization
CAGL0A03828g	-	-	-	-	-	-	-	-	-	-	-	-	-	Has domain(s) with predicted role in termination of G protein-coupled receptor signaling pathway
CAGL0H03927g	-	-	-	-	-	-	-	-	-	-	-	-	-	Ortholog(s) have ubiquitin binding activity and role in ATP export, late endosome to vacuole transport, negative regulation of protein polyubiquitination, protein targeting to membrane, protein targeting to vacuole, reticulophagy
MET28	-	-	-	-	-	-	-	-	-	-	-	-	-	bZIP domain-containing protein
CAGL0A03993g	-	-	-	-	-	-	-	-	-	-	-	-	-	Ortholog(s) have role in proteasome assembly
CAGL0L08338g	-	-	-	YES	-	-	-	-	-	-	-	-	-	Putative minor isoform of tropomyosin; gene is downregulated in azole-resistant strain
CAGL0K03025g	-	-	-	-	-	-	-	-	-	-	-	-	-	Ortholog(s) have role in vesicle-mediated transport and integral component of Golgi membrane localization
CAGL0K08822g	-	-	-	-	-	-	-	-	-	-	-	-	-	Ortholog(s) have role in phospholipid translocation, retrograde transport, endosome to Golgi and endosome membrane, trans-Golgi network membrane localization
CAGL0I08591g	-	-	-	-	-	-	-	-	-	-	-	-	-	Ortholog of S. cerevisiae : YER158C and Saccharomyces cerevisiae S288C : YER158C
CAGL0F07491g	-	-	-	YES	-	-	-	-	-	-	-	-	-	Ortholog(s) have myosin II heavy chain binding, myosin V binding activity
CAGL0F02805g	-	-	-	-	-	-	-	-	-	-	-	-	-	Ortholog(s) have protein C-terminal S-isoprenylcysteine carboxyl O-methyltransferase activity
CAGL0H10252g	-	-	-	YES	-	-	-	-	-	-	-	-	-	Ortholog(s) have tRNA (cytosine-2'-O-)-methyltransferase activity, tRNA (guanosine-2'-O-)-methyltransferase activity, tRNA 2'-O-methyltransferase activity
CAGL0L08068g	-	-	-	-	-	-	-	-	-	-	-	-	-	Ortholog(s) have single-stranded DNA binding activity, role in mitochondrial genome maintenance, positive regulation of mitochondrial DNA replication and mitochondrial nucleoid, mitochondrion localization
CAGL0E00473g	-	-	-	-	-	-	-	-	-	-	-	-	-	Ortholog(s) have DNA insertion or deletion binding, Y-form DNA binding, double-strand/single-strand DNA junction binding, heteroduplex DNA loop binding, mismatched DNA binding activity
CAGL0G01364g	-	-	-	-	-	-	-	-	-	-	-	-	-	Ortholog(s) have glycine-tRNA ligase activity, role in glycyl-tRNA aminoacylation and cytoplasm, mitochondrion localization
CAGL0G07271g	-	-	YES	YES	-	-	-	-	-	-	-	-	-	Putative thioredoxin peroxidase; protein differentially expressed in azole resistant strain
CAGL0I08503g	-	-	-	YES	-	-	-	-	-	-	-	-	-	Ortholog(s) have phosphoadenylyl-sulfate reductase (thioredoxin) activity and role in sulfate assimilation, sulfate assimilation, phosphoadenylyl sulfate reduction by phosphoadenylyl-sulfate reductase (thioredoxin)
ERG8	-	-	-	YES	-	-	-	-	-	-	-	YES	-	Ortholog(s) have phosphomevalonate kinase activity
CAGL0M12254g	-	-	-	-	-	-	-	-	-	-	-	-	-	Ortholog(s) have microtubule lateral binding, microtubule plus-end binding, protein-containing complex binding activity
CAGL0K08426g	-	-	-	-	-	-	-	-	-	-	-	-	-	Has domain(s) with predicted role in transport and integral component of membrane localization
CAGL0E05148g	YES	YES	YES	-	-	YES	-	-	-	-	-	-	-	Ortholog(s) have alpha-mannosidase activity, role in mannose catabolic process, oligosaccharide catabolic process and Cvt complex, fungal-type vacuole membrane localization
CAGL0F06919g	-	-	-	-	-	-	-	-	-	-	-	-	-	Ortholog(s) have oxidoreductase activity, acting on NAD(P)H, oxygen as acceptor activity
CAGL0H07535g	-	-	-	-	-	-	-	-	-	-	-	-	-	Ortholog(s) have RNA polymerase II complex binding, cyclin-dependent protein kinase activity, cyclin-dependent protein serine/threonine kinase activity, histone binding, protein kinase activity, protein serine/threonine kinase activity
RTA1	-	-	-	-	-	-	-	-	-	-	-	-	-	Putative protein involved in 7-aminocholesterol resistance; gene is upregulated in azole-resistant strain
CAGL0G00484g	-	-	-	-	-	-	-	-	-	-	-	-	-	Has domain(s) with predicted role in rRNA processing
YPS5	-	-	-	YES	-	-	-	-	YES	-	-	YES	-	Putative aspartic protease; predicted GPI-anchor; member of a YPS gene cluster that is required for virulence in mice; gene is downregulated in azole-resistant strain
CAGL0L09042g	-	-	-	-	-	-	-	-	-	-	-	-	-	Ortholog(s) have H4 histone acetyltransferase activity, chromatin binding, histone acetyltransferase activity and histone acetyltransferase activity (H4-K12 specific), more
CYS3	-	-	-	YES	-	-	-	-	-	-	-	-	-	Ortholog(s) have cystathionine gamma-lyase activity, cysteine-S-conjugate beta-lyase activity
ERG20	-	-	-	-	-	-	-	-	-	-	-	YES	-	Putative farnesyl pyrophosphate synthetase
CAGL0A02189g	-	-	-	YES	-	-	-	-	-	-	-	-	-	Ortholog(s) have role in mitochondrial translation and mitochondrion localization
PEX29	-	-	-	-	-	-	-	-	-	-	-	-	-	Ortholog(s) have role in ER-dependent peroxisome organization, peroxisome organization and endoplasmic reticulum, peroxisomal membrane, peroxisome localization
CAGL0E04576g	-	-	-	-	-	-	-	-	-	-	-	YES	-	Putative regulatory subunit of kinase complex involved in initiation of DNA replication; gene is upregulated in azole-resistant strain
GND1	-	-	YES	YES	-	-	-	-	-	-	-	-	-	6-phosphogluconate dehydrogenase
CAGL0H08976g	-	-	YES	YES	-	-	-	-	-	-	-	-	-	Ortholog(s) have role in ribosomal large subunit export from nucleus and cytosolic large ribosomal subunit localization
URA3	-	-	-	-	-	-	-	-	YES	-	-	YES	-	Orotidine 5'-phosphate decarboxylase, catalyzes a step in pyrimidine biosynthesis; protein abundance decreased in ace2 mutant cells
CAGL0K00605g	-	-	-	YES	-	-	-	-	-	-	-	-	-	Ortholog(s) have ATP binding, ATPase activity, DNA replication origin binding, GTP binding, GTPase activity, chromatin binding, protein serine/threonine kinase activity
CAGL0J10230g	-	-	-	-	-	-	-	-	-	-	-	-	-	Ortholog(s) have lysine-tRNA ligase activity, role in mitochondrial lysyl-tRNA aminoacylation, mitochondrial translation, tRNA processing and mitochondrion localization
ACO2	-	-	-	YES	-	-	-	-	-	-	-	-	-	Ortholog(s) have role in mitochondrial translation, tricarboxylic acid cycle and cytoplasm, mitochondrion, nucleus localization
CAGL0K04477g	-	-	-	-	-	-	-	-	-	-	-	-	-	Ortholog(s) have C-4 methylsterol oxidase activity, role in ergosterol biosynthetic process and endoplasmic reticulum membrane, plasma membrane localization
ECM4	-	-	-	-	-	-	-	-	-	-	-	-	-	Putative omega class glutathione transferase; gene is downregulated in azole-resistant strain
CAGL0G03685g	-	-	-	YES	-	-	-	-	-	-	-	-	-	Protein of unknown function
SOL3	-	-	-	-	-	-	-	-	-	-	-	-	-	Putative 6-phosphogluconolactonase
TKL1	-	-	-	YES	-	-	-	-	-	-	-	-	-	Putative transketolase
SCM4	-	-	-	-	-	-	-	-	-	-	-	-	-	Ortholog of S. cerevisiae : SCM4 and Saccharomyces cerevisiae S288C : YGR049W
CAGL0C01683g	-	-	-	-	-	-	-	-	-	-	-	-	-	Ortholog(s) have ATPase activity, DNA binding, nucleosome binding, rDNA binding activity
MNN2	-	-	-	YES	-	-	-	-	-	-	-	YES	-	Alpha-1,2-mannosyltransferase, involved in protein mannosylation in Golgi
CAGL0H04961g	-	-	-	-	-	-	-	-	-	-	-	-	-	Ortholog(s) have P-P-bond-hydrolysis-driven protein transmembrane transporter activity, peptide transmembrane transporter activity, protein transmembrane transporter activity, signal sequence binding activity
PRO1	-	-	-	-	-	-	-	-	-	-	-	-	-	Putative gamma-glutamyl phosphate reductase
CAGL0D01716g	-	-	-	YES	-	-	-	-	-	-	-	-	-	Ortholog(s) have DNA polymerase processivity factor activity
CAGL0L06908g	-	-	-	-	-	-	-	-	-	-	-	-	-	Ortholog(s) have RNA binding, RNA helicase activity
CAGL0E05258g	-	-	-	YES	-	-	-	-	-	-	-	-	-	Ortholog(s) have SNAP receptor activity, role in Golgi to plasma membrane transport, endocytosis, exocytosis, vesicle fusion and SNARE complex, endosome, trans-Golgi network, transport vesicle membrane localization
CAGL0K05203g	-	-	-	-	-	-	-	-	-	-	-	-	-	Ortholog(s) have role in ER-dependent peroxisome organization, endoplasmic reticulum inheritance, endoplasmic reticulum organization and endoplasmic reticulum tubular network membrane organization, more
CAGL0E05192g	-	-	-	-	-	-	-	-	-	-	-	-	-	Has domain(s) with predicted D-threo-aldose 1-dehydrogenase activity
CAGL0K03223g	-	-	-	-	-	-	-	-	-	-	-	-	-	Ortholog(s) have role in Golgi to vacuole transport and early endosome, trans-Golgi network localization
CAGL0G02651g	-	-	-	YES	-	-	-	-	-	-	-	-	-	Ortholog(s) have ubiquitin-protein transferase activity and role in negative regulation of apoptotic process, negative regulation of gluconeogenesis, proteasome-mediated ubiquitin-dependent protein catabolic process
CAGL0K01793g	-	-	-	YES	-	-	-	-	-	-	-	-	-	Has domain(s) with predicted role in transport and integral component of membrane localization
CAGL0I03718g	-	-	-	-	-	-	-	-	-	-	-	-	-	Ortholog(s) have ubiquitin binding activity
CAGL0M00682g	-	-	-	YES	-	-	-	-	-	-	-	-	-	Has domain(s) with predicted ATP binding, glucose binding, hexokinase activity, phosphotransferase activity, alcohol group as acceptor activity and role in carbohydrate metabolic process, cellular glucose homeostasis
CAGL0L06314g	-	-	-	YES	-	-	-	-	-	-	-	-	-	Ortholog(s) have role in ribosomal large subunit export from nucleus and cytoplasm, nucleolus, nucleoplasm, nucleus, preribosome, large subunit precursor localization
APE1	-	-	-	YES	-	-	-	-	-	-	-	-	-	Vacuolar aminopeptidase I
CAGL0I09636g	-	-	-	-	-	-	-	-	-	-	-	-	-	Has domain(s) with predicted RNA binding, double-stranded RNA binding, ribonuclease III activity and role in RNA processing
CAGL0B04257g	-	-	-	YES	-	-	-	-	-	-	-	-	-	Ortholog(s) have cytosolic large ribosomal subunit localization
YPD1	-	-	-	YES	-	-	-	-	-	-	-	-	-	Predicted phosphohistidine intermediate protein in a phosphorelay signal transduction pathway
CAGL0H05181g	-	-	-	YES	-	-	-	-	-	-	-	YES	-	Putative component of ESCRT-I complex involved in protein trafficking; gene is upregulated in azole-resistant strain
CAGL0F01969g	-	-	YES	YES	-	-	-	-	-	-	-	-	-	Ortholog of S. cerevisiae : YLR049C and Saccharomyces cerevisiae S288C : YLR049C
CAGL0M05489g	-	-	-	YES	-	-	-	-	-	-	-	-	-	Has domain(s) with predicted mannosyltransferase activity, role in protein glycosylation and membrane localization
CAGL0D06154g	-	-	-	-	-	-	-	-	-	-	-	-	-	Ortholog of S. cerevisiae : YGL041W-A and Saccharomyces cerevisiae S288C : YGL041W-A
CAGL0K08514g	-	-	-	-	-	-	-	-	-	-	-	YES	-	Ortholog(s) have protein kinase activity, protein serine/threonine kinase activity
CAGL0B04411g	-	-	-	YES	-	-	-	-	-	-	-	-	-	Protein of unknown function
CAGL0A02926g	-	-	-	YES	-	-	-	-	-	-	-	-	-	Ortholog(s) have enzyme binding, phosphatidylinositol-4-phosphate binding activity
CAGL0F05335g	-	-	-	-	-	-	-	-	-	-	-	-	-	Ortholog(s) have 1-phosphatidylinositol-4-phosphate 5-kinase activity, phosphatidylinositol-3-phosphate binding, phosphatidylinositol-4-phosphate binding activity
CAGL0J03300g	-	-	-	YES	-	-	-	-	-	-	-	-	-	Ortholog(s) have aminopeptidase activity, role in protein processing, protein stabilization and extrinsic component of mitochondrial inner membrane, mitochondrion, nucleus localization
CAGL0B02233g	-	-	-	-	-	-	-	-	-	-	-	-	-	Ortholog(s) have phosphatidylinositol N-acetylglucosaminyltransferase activity and role in GPI anchor biosynthetic process
CAGL0G03135g	-	-	-	YES	-	-	-	-	-	-	-	-	-	Ortholog(s) have thiamine pyrophosphate transmembrane transporter activity, role in mitochondrial thiamine pyrophosphate transmembrane transport and integral component of mitochondrial inner membrane localization
UFD1	-	-	-	-	-	-	-	-	-	-	-	-	-	Putative protein involved in recognition of polyubiquitinated proteins; gene is upregulated in azole-resistant strain
CAGL0M08646g	-	-	-	YES	-	-	-	-	-	-	-	-	-	Ortholog(s) have role in protein maturation by iron-sulfur cluster transfer, tRNA wobble uridine modification and CIA complex, cytosol, nucleus localization
CAGL0A02552g	-	-	-	YES	-	-	-	-	-	-	-	-	-	Has domain(s) with predicted GTP binding activity and role in cell cycle
CAGL0L12760g	-	-	-	-	-	-	-	-	-	-	-	-	-	Ortholog(s) have DNA-binding transcription factor activity, calcium ion binding, guanyl-nucleotide exchange factor activity, phospholipid binding activity
CAGL0E04224g	-	-	-	YES	-	-	-	-	-	-	-	-	-	Protein of unknown function
CAGL0F01243g	-	-	-	-	-	-	-	-	-	-	-	-	-	Ortholog(s) have mitochondrial ribosome binding activity
CAGL0I06072g	-	-	-	-	-	-	-	-	-	-	-	-	-	Ortholog(s) have cargo adaptor activity and role in intracellular protein transport, protein retention in Golgi apparatus, retrograde transport, endosome to Golgi
CAGL0E05500g	YES	YES	-	-	-	-	-	-	-	-	-	-	-	Ortholog(s) have RNA polymerase I activity, promoter-specific chromatin binding activity and role in nucleolar large rRNA transcription by RNA polymerase I, transcription by RNA polymerase I
CAGL0L03454g	-	-	-	-	-	-	-	-	-	-	-	-	-	Ortholog(s) have 3'-5' DNA helicase activity, enzyme activator activity
INN1	-	-	-	-	-	-	-	-	-	-	-	-	-	Ortholog(s) have enzyme regulator activity, role in chromosome organization, mitotic cytokinesis, secondary cell septum biogenesis and HICS complex, cellular bud neck contractile ring localization
CAGL0M05775g	-	-	-	-	-	-	-	-	-	-	-	-	-	Has domain(s) with predicted RNA binding activity
PGK1	-	-	-	YES	-	-	-	-	-	-	-	-	-	Putative 3-phosphoglycerate kinase; protein differentially expressed in azole resistant strain; protein abundance increased in ace2 mutant cells
CAGL0H05137g	-	-	YES	YES	-	-	-	-	-	-	-	-	-	Ortholog(s) have aldehyde dehydrogenase [NAD(P)+] activity, role in NADPH regeneration, acetate biosynthetic process, response to salt stress and cytosol, mitochondrion localization
CAGL0A01474g	-	-	-	YES	-	-	-	-	-	-	-	-	-	Ortholog(s) have fungal-type cell wall localization
CAGL0F08459g	-	-	-	YES	-	-	-	-	-	-	-	-	-	Ortholog(s) have methionine-tRNA ligase activity, role in methionyl-tRNA aminoacylation and cytoplasm, cytoplasmic stress granule, methionyl glutamyl tRNA synthetase complex localization
CAGL0J10208g	-	-	-	-	-	-	-	-	-	-	-	-	-	Ortholog(s) have RNA-DNA hybrid ribonuclease activity
CAGL0K07095g	-	-	-	-	-	-	-	-	-	-	-	-	-	Ortholog(s) have actin filament binding, ubiquitin binding activity
CAGL0H02101g	-	-	-	YES	-	-	-	-	-	-	-	-	-	Ortholog(s) have role in RNA metabolic process
CAGL0J05434g	-	-	-	YES	-	-	-	-	-	-	-	-	-	Ortholog(s) have role in actin filament bundle assembly, actin filament organization, actin filament reorganization, filamentous growth, mitotic actomyosin contractile ring assembly, pseudohyphal growth
CAGL0C05461g	-	-	-	-	-	-	-	-	-	-	-	-	-	Ortholog(s) have protein-macromolecule adaptor activity, role in protein N-linked glycosylation and endoplasmic reticulum membrane, oligosaccharyltransferase complex localization
FLR1	-	-	-	-	-	-	-	-	-	-	-	YES	-	Multidrug transporter of the major facilitator superfamily involved in 5-flucytosine resistance; gene is downregulated in azole-resistant strain
CAGL0L04268g	-	-	-	YES	-	-	-	-	-	-	-	-	-	Ortholog(s) have IMP 5'-nucleotidase activity and role in inosine salvage, nicotinamide riboside biosynthetic process, nicotinic acid riboside biosynthetic process
CAGL0E04664g	-	-	-	YES	-	-	-	-	-	-	-	-	-	Ortholog of S. cerevisiae : EMC10 and Saccharomyces cerevisiae S288C : YDR056C
CAGL0E02805g	-	-	-	YES	-	-	-	-	-	-	-	-	-	Ortholog(s) have DNA binding, nucleosome binding, transcription corepressor activity
SCW4	-	-	YES	YES	-	YES	-	-	YES	-	-	YES	-	Putative transglycosidase with a predicted role in the modification of 1,3-beta-glucan
VPS27	-	-	-	-	-	-	-	-	-	-	-	YES	-	Ortholog(s) have phosphatidylinositol-3-phosphate binding, ubiquitin binding activity
CAGL0I08239g	-	-	-	-	-	-	-	-	-	-	-	-	-	Ortholog(s) have proteasome regulatory particle, lid subcomplex localization
CAGL0M08712g	-	-	-	-	-	-	-	-	-	-	-	-	-	Ortholog(s) have G-protein beta/gamma-subunit complex binding, palmitoyltransferase activity
CAGL0H02893g	-	-	-	-	-	-	-	-	-	-	-	-	-	Has domain(s) with predicted deaminase activity and role in purine ribonucleoside monophosphate biosynthetic process
CYC8	-	-	-	YES	-	-	-	-	-	-	-	YES	-	Protein of unknown function
CAGL0M13893g	-	-	-	-	-	-	-	-	-	-	-	-	-	Ortholog(s) have translation initiation factor activity, translation initiation factor binding activity and role in translational initiation
CAGL0F04015g	-	-	-	-	-	-	-	-	-	-	-	-	-	Ortholog of S. cerevisiae : FMP42, C. albicans SC5314 : CR_04760C_A, C. dubliniensis CD36 : Cd36_30130, C. parapsilosis CDC317 : CPAR2_204050 and C. auris B8441 : B9J08_001977
CAGL0G05852g	-	-	-	-	-	-	-	-	-	-	-	-	-	Ortholog(s) have dCMP deaminase activity and role in dTMP biosynthetic process, dUMP biosynthetic process
CAGL0B03685g	-	-	-	-	-	-	-	-	-	-	-	-	-	Putative flavodoxin
CAGL0D02156g	-	-	-	YES	-	-	-	-	-	-	-	YES	-	Ortholog(s) have glucosamine 6-phosphate N-acetyltransferase activity and role in UDP-N-acetylglucosamine biosynthetic process
CAGL0L02255g	-	-	-	-	-	YES	-	-	-	-	-	-	-	Ortholog of S. cerevisiae : ECM9, C. albicans SC5314 : C3_00510W_A, C. dubliniensis CD36 : Cd36_80470, C. parapsilosis CDC317 : CPAR2_503390 and C. auris B8441 : B9J08_003812
UTR4	-	-	-	-	-	-	-	-	-	-	-	-	-	Haloacid dehalogenase-like hydrolase
CAGL0A03718g	-	-	-	-	-	-	-	-	-	-	-	-	-	Ortholog(s) have actin cortical patch localization
TUB2	-	-	-	YES	-	-	-	-	-	-	-	-	-	Beta-tubulin; protein abundance decreased in ace2 mutant cells
CAGL0M03971g	-	-	-	-	-	-	-	-	-	-	-	-	-	Ortholog(s) have role in cellular protein catabolic process, regulation of sulfur amino acid metabolic process and SCF ubiquitin ligase complex localization
CAGL0B03971g	-	-	YES	-	-	-	-	-	-	-	-	-	-	Ortholog of S. cerevisiae : YJR015W and Saccharomyces cerevisiae S288C : YJR015W
CAGL0K01859g	-	-	-	YES	-	-	-	-	-	-	-	-	-	Ortholog(s) have histone-glutamine methyltransferase activity, mRNA binding, rRNA methyltransferase activity and role in box C/D RNA 3'-end processing, histone glutamine methylation, rRNA methylation, rRNA processing, sno(s)RNA processing
CAGL0B01551g	-	-	-	-	-	-	-	-	-	-	-	-	-	Ortholog(s) have role in cell morphogenesis, cleistothecium development, conidium formation, positive regulation of cleistothecium development and positive regulation of conidium formation, more
VIK1	-	-	-	-	-	-	-	-	-	-	-	-	-	Regulatory subunit that associates with kinesin Kar3p; predicted roles in microtubule-based process, mitotic sister chromatid cohesion and kinesin complex, spindle pole body localization
CAGL0L10472g	-	-	-	YES	-	-	-	-	-	-	-	-	-	Ortholog(s) have cargo adaptor activity, phosphatidylinositol-3-phosphate binding activity
CAGL0H03399g	-	-	-	-	-	-	-	-	-	-	-	-	-	Ortholog(s) have (R)-carnitine transmembrane transporter activity, choline transmembrane transporter activity, ethanolamine transmembrane transporter activity
CAGL0F00869g	-	-	-	-	-	-	-	-	-	-	-	-	-	Ortholog(s) have role in ascospore wall assembly and ascospore wall, prospore membrane localization
CAGL0A03564g	-	-	-	-	-	-	-	-	-	-	-	-	-	Ortholog(s) have guanyl-nucleotide exchange factor activity and role in intracellular protein transport, retrograde transport, endosome to Golgi
CAGL0G02387g	-	-	-	-	-	-	-	-	-	-	-	-	-	Ortholog(s) have Rho GDP-dissociation inhibitor activity and role in maintenance of cell polarity, regulation of Rho protein signal transduction
CAGL0K06303g	-	-	-	-	-	-	-	-	-	-	-	-	-	Ortholog(s) have ubiquitin-protein transferase activity
CAGL0J06402g	-	-	-	-	-	-	-	-	-	-	-	-	-	Ortholog(s) have homocitrate synthase activity, role in DNA repair, histone displacement, lysine biosynthetic process via aminoadipic acid and nucleus localization
CAGL0K06589g	-	-	-	YES	-	-	-	-	-	-	-	-	-	Ortholog(s) have role in endoplasmic reticulum to Golgi vesicle-mediated transport and TRAPPI protein complex, TRAPPII protein complex, TRAPPIII protein complex localization
CAGL0H02409g	-	-	-	-	-	-	-	-	-	-	-	-	-	Ortholog(s) have RNA strand annealing activity, double-stranded RNA binding, ribosomal small subunit binding, translation initiation factor activity, translation initiation factor binding activity
CAGL0L10582g	-	-	-	-	-	-	-	-	-	-	-	-	-	Has domain(s) with predicted mannosyl-oligosaccharide glucosidase activity and role in oligosaccharide metabolic process
CAGL0L09471g	-	-	-	YES	-	-	-	-	-	-	-	-	-	Ortholog(s) have DNA primase activity, single-stranded DNA binding activity and role in DNA replication, DNA replication, synthesis of RNA primer
CAGL0K01199g	-	-	-	-	-	-	-	-	-	-	-	-	-	Ortholog(s) have ubiquitin binding, ubiquitin protein ligase binding activity and role in positive regulation of cellular response to hypoxia, regulation of protein glycosylation, sterol regulatory element binding protein cleavage
CAGL0I04796g	-	-	-	-	-	-	-	-	-	-	-	-	-	Ortholog(s) have copper ion binding activity, role in cell redox homeostasis, cellular response to oxidative stress and mitochondrial membrane localization
STT4	-	-	-	-	-	-	-	-	-	-	-	-	-	Ortholog(s) have 1-phosphatidylinositol 4-kinase activity, cytoskeletal protein-membrane anchor activity and role in autophagosome-lysosome fusion, autophagy of mitochondrion, macroautophagy, phosphatidylinositol phosphorylation
STR3	-	-	-	YES	-	-	-	-	-	-	-	-	-	Putative cystathionine beta-lyase; gene is upregulated in azole-resistant strain
CAGL0F06061g	-	-	-	-	-	-	-	-	-	-	-	-	-	Ortholog(s) have D-arabinose 1-dehydrogenase [NAD(P)+] activity and role in dehydro-D-arabinono-1,4-lactone biosynthetic process
CAGL0I00594g	-	-	-	YES	-	-	-	-	-	-	-	-	-	Ortholog(s) have GTPase activity
CAGL0H07337g	-	-	-	YES	-	-	-	-	-	-	-	-	-	Protein of unknown function
CAGL0K05049g	-	-	-	-	-	-	-	-	-	-	-	YES	-	Ortholog(s) have RNA binding, ribonuclease MRP activity, ribonuclease P activity, tRNA binding activity
CAGL0K06033g	-	-	-	-	-	-	-	-	-	-	-	-	-	Ortholog(s) have role in cytoplasmic translation
CAGL0K08866g	-	-	-	YES	-	-	-	-	-	-	-	-	-	Putative non-ATPase regulatory subunit of 26S proteasome; gene is upregulated in azole-resistant strain
PDH1	YES	-	-	-	-	-	-	-	-	-	-	-	-	Multidrug transporter, predicted plasma membrane ATP-binding cassette (ABC) transporter; regulated by Pdr1p; involved in fluconazole resistance
CAGL0L12254g	-	-	YES	YES	-	-	-	-	-	-	-	-	-	Ortholog(s) have L-alanine:2-oxoglutarate aminotransferase activity, role in alanine biosynthetic process, alanine catabolic process and intracellular anatomical structure, mitochondrion localization
CAGL0I05126g	-	-	-	YES	-	-	-	-	-	-	-	YES	-	Ortholog(s) have L-threonine ammonia-lyase activity and role in isoleucine biosynthetic process, threonine catabolic process
PSA1	-	-	-	-	-	-	-	-	-	-	-	-	-	Putative mannose-1-phosphate guanyltransferase
CAGL0G01298g	-	-	-	-	-	-	-	-	-	-	-	-	-	Ortholog(s) have role in cytoplasm to vacuole transport by the Cvt pathway, intra-Golgi vesicle-mediated transport and Golgi transport complex localization
BIG1	-	-	-	YES	-	-	-	-	YES	-	-	YES	-	Ortholog(s) have role in fungal-type cell wall biogenesis and integral component of endoplasmic reticulum membrane localization
CAGL0L11990g	-	-	-	-	-	-	-	-	-	-	-	-	-	Ortholog(s) have RNA polymerase II activating transcription factor binding, disulfide oxidoreductase activity
CAGL0L04950g	-	-	-	-	-	-	-	-	-	-	-	YES	-	Ortholog(s) have nucleolus localization
CAGL0M11968g	-	-	-	-	-	-	-	-	-	-	-	YES	-	Ortholog(s) have role in cellular bud site selection, chemotropism, conjugation with cellular fusion and establishment or maintenance of bipolar cell polarity regulating cell shape, more
CAGL0M10021g	-	-	-	-	-	-	-	-	-	-	-	-	-	Protein of unknown function
CAGL0J09328g	-	-	-	-	-	-	-	-	-	-	-	-	-	Ortholog(s) have cyclin-dependent protein serine/threonine kinase regulator activity
CAGL0F08415g	-	-	-	-	-	-	-	-	-	-	-	-	-	Ortholog(s) have protein serine/threonine kinase activity
CAGL0K02233g	-	-	-	YES	-	-	-	-	-	-	-	-	-	Ortholog(s) have role in maturation of 5.8S rRNA from tricistronic rRNA transcript (SSU-rRNA, 5.8S rRNA, LSU-rRNA), maturation of LSU-rRNA from tricistronic rRNA transcript (SSU-rRNA, 5.8S rRNA and LSU-rRNA), more
CAGL0H01485g	-	-	-	-	-	-	-	-	-	-	-	-	-	Ortholog(s) have mannose-ethanolamine phosphotransferase activity and role in GPI anchor biosynthetic process
CAGL0H03289g	-	-	-	-	-	-	-	-	-	-	-	-	-	Ortholog(s) have role in cellular response to osmotic stress
CAGL0J01419g	-	-	YES	-	-	-	-	-	-	-	-	-	-	Ortholog(s) have role in eisosome assembly and eisosome localization
CAGL0M09845g	-	-	-	-	-	-	-	-	-	-	-	-	-	Ortholog(s) have role in rRNA processing and Pwp2p-containing subcomplex of 90S preribosome, nucleolus, small-subunit processome localization
CAGL0A03630g	-	-	-	-	-	-	-	-	-	-	-	-	-	Ortholog(s) have RNA polymerase III general transcription initiation factor activity, chromatin insulator sequence binding activity and role in transcription initiation from RNA polymerase III promoter
RFA1	-	-	-	-	-	-	-	-	-	-	-	-	-	DNA replication factor A, 69 KD subunit; protein abundance increased in ace2 mutant cells
CAGL0K00693g	-	-	-	-	-	-	-	-	-	-	-	YES	-	Ortholog(s) have protein tyrosine kinase activity
CAGL0K09130g	-	-	-	YES	-	-	-	-	-	-	-	-	-	Putative adhesin-like protein
CAGL0D02684g	-	-	-	-	-	-	-	-	-	-	-	-	-	Ortholog(s) have microtubule binding, molecular adaptor activity and role in attachment of mitotic spindle microtubules to kinetochore, monopolar spindle attachment to meiosis I kinetochore
CAGL0M11104g	-	-	-	-	-	-	-	-	-	-	-	-	-	Ortholog(s) have P-P-bond-hydrolysis-driven protein transmembrane transporter activity, protein transmembrane transporter activity, structural molecule activity
CAGL0B00660g	-	-	-	YES	-	-	-	-	-	-	-	-	-	Ortholog(s) have EMC complex localization
CAGL0C05027g	-	-	-	-	-	-	-	-	-	-	-	-	-	Ortholog(s) have role in acetate catabolic process, carnitine metabolic process and mitochondrion localization
CAGL0I02904g	-	-	-	-	-	-	-	-	-	-	-	-	-	Ortholog(s) have phosphatase activity and role in dephosphorylation
CAGL0A03051g	-	-	-	-	-	-	-	-	-	-	-	-	-	Ortholog(s) have RNA binding activity and role in mRNA splicing, via spliceosome, maturation of SSU-rRNA
CAGL0J10736g	-	-	-	-	-	-	-	-	-	-	-	-	-	Ortholog(s) have carboxylic ester hydrolase activity, structural constituent of ribosome activity, role in C-terminal protein demethylation and mitochondrial small ribosomal subunit localization
CAGL0D05236g	-	-	-	-	-	-	-	-	-	-	-	-	-	Has domain(s) with predicted nucleic acid binding, nucleotide binding activity
CDC33	-	-	-	-	-	-	-	-	-	-	-	-	-	Translation initiation factor eIF4E; protein abundance decreased in ace2 mutant cells
CAGL0D02420g	-	-	-	YES	-	-	-	-	-	-	-	-	-	Ortholog(s) have role in ATP export, protein targeting to membrane, protein targeting to vacuole and ESCRT I complex, endosome localization
CAGL0I08151g	-	-	-	YES	-	-	-	-	-	-	-	-	-	Protein of unknown function
CAGL0D03564g	-	-	-	-	-	-	-	-	-	-	-	-	-	Ortholog(s) have protein phosphatase activator activity, protein phosphatase regulator activity, protein serine/threonine phosphatase inhibitor activity
ERG5	-	-	-	-	-	-	-	-	-	-	-	-	-	Putative C22 sterol desaturase
CAGL0K09702g	-	-	-	-	-	-	-	-	-	-	-	-	-	Putative stress-induced alcohol dehydrogenase; gene is upregulated in azole-resistant strain; protein differentially expressed in azole resistant strain
CAGL0J11880g	-	-	-	YES	-	-	-	-	-	-	-	-	-	Ortholog(s) have proton-transporting ATPase activity, rotational mechanism activity, role in vacuolar acidification and vacuolar proton-transporting V-type ATPase complex localization
CAGL0E04444g	-	-	-	-	-	-	-	-	-	-	-	-	-	Ortholog(s) have peptide alpha-N-acetyltransferase activity, peptide-glutamate-N-acetyltransferase activity, peptide-serine-N-acetyltransferase activity
CAGL0L08294g	-	-	-	YES	-	-	-	-	-	-	-	-	-	Ortholog(s) have role in axial cellular bud site selection and cell division site, cellular bud neck, cellular bud neck septin ring, incipient cellular bud site, integral component of plasma membrane localization
CAGL0M06017g	-	-	-	-	-	-	-	-	-	-	-	-	-	Ortholog(s) have prephenate dehydrogenase (NAD+) activity and role in tyrosine biosynthetic process, tyrosine metabolic process
CAGL0M04279g	-	-	YES	-	-	-	-	-	-	-	-	-	-	Ortholog(s) have U3 snoRNA binding activity
CAGL0D01672g	-	-	-	-	-	-	-	-	-	-	-	-	-	Ortholog(s) have role in Golgi inheritance, Golgi to plasma membrane transport, endoplasmic reticulum inheritance, exocytosis and cellular bud neck, cellular bud tip, exocyst, incipient cellular bud site localization
DYS1	-	-	-	YES	-	-	-	-	-	-	-	-	-	Putative deoxyhypusine synthase
CAGL0L02167g	-	-	-	-	-	-	-	-	-	-	-	YES	-	Ortholog(s) have 3-hydroxyacyl-CoA dehydrogenase activity, enoyl-CoA hydratase activity, role in fatty acid beta-oxidation, very long-chain fatty acid catabolic process and peroxisome localization
CAP2	-	-	-	YES	-	-	-	-	-	-	-	-	-	F-actin capping protein, beta subunit
CAGL0B01771g	-	-	-	YES	-	-	-	-	-	-	-	-	-	Ortholog(s) have rDNA spacer replication fork barrier binding activity
CAGL0B02035g	-	-	-	-	-	-	-	-	-	-	-	YES	-	Ortholog(s) have actin filament binding, protein-macromolecule adaptor activity
CAGL0M07227g	-	-	-	-	-	-	-	-	-	-	-	-	-	Ortholog(s) have U3 snoRNA binding activity and role in maturation of SSU-rRNA from tricistronic rRNA transcript (SSU-rRNA, 5.8S rRNA, LSU-rRNA), positive regulation of transcription by RNA polymerase I
CAGL0F06127g	-	-	-	YES	-	-	-	-	-	-	-	-	-	Protein of unknown function
ARO8	-	-	-	YES	-	-	-	-	-	-	-	-	-	Putative aromatic aminotransferase I
PIR1	-	-	-	YES	-	-	-	-	-	-	-	-	-	Pir protein family member, putative cell wall component
CAGL0F07975g	-	-	-	-	-	-	-	-	-	-	-	-	-	Ortholog of S. cerevisiae : YGR237C, C. albicans SC5314 : C5_04960W_A, C. dubliniensis CD36 : Cd36_54560, C. parapsilosis CDC317 : CPAR2_101510 and C. auris B8441 : B9J08_004305
CAGL0I09504g	-	-	-	-	-	-	-	-	-	-	-	-	-	Ortholog(s) have protein serine/threonine kinase activity
CAGL0J03806g	-	-	-	YES	-	-	-	-	-	-	-	-	-	Ortholog(s) have transcription corepressor activity
CAGL0K01551g	-	-	-	YES	-	-	-	-	-	-	-	-	-	Ortholog(s) have role in assembly of large subunit precursor of preribosome, maturation of 5.8S rRNA from tricistronic rRNA transcript (SSU-rRNA, 5.8S rRNA and LSU-rRNA), more
CAGL0A00385g	-	-	-	YES	-	-	-	-	-	-	-	-	-	Ortholog(s) have nuclear import signal receptor activity, role in protein import into nucleus and cytoplasm, nucleus localization
GRE2(A)	-	-	YES	-	-	-	-	-	-	-	-	YES	-	Putative methylglyoxal reductase (NADPH-dependent)
CAGL0L10120g	-	-	-	-	-	-	-	-	-	-	-	-	-	Ortholog(s) have 5'-3' exoribonuclease activity, rRNA binding activity
MP65	-	-	YES	YES	-	YES	-	-	YES	-	-	YES	-	65 kDa mannoprotein
CAGL0M05423g	-	-	YES	-	-	-	-	-	-	-	-	-	-	Ortholog(s) have 3'-5' DNA helicase activity, 3'-5' DNA/RNA helicase activity, ATP binding, ATPase activity, DNA helicase activity, DNA replication origin binding, MCM complex binding and chromatin binding, more
BMT6	-	-	-	-	-	-	-	-	-	-	-	-	-	Beta mannosyltransferase
CAGL0K00517g	-	-	-	-	-	-	-	-	-	-	-	-	-	Ortholog(s) have protein serine/threonine kinase activity
CAGL0I00814g	YES	YES	-	YES	-	-	-	-	-	-	-	-	-	Has domain(s) with predicted structural constituent of ribosome activity, role in translational elongation and ribosome localization
CAGL0H03003g	-	-	-	-	-	-	-	-	-	-	-	-	-	Ortholog(s) have SNARE binding, unfolded protein binding activity
CAGL0I03234g	-	-	-	YES	-	-	-	-	-	-	-	-	-	Ortholog(s) have RNA binding, U3 snoRNA binding, U4 snRNA binding activity
YPS4	-	-	-	YES	-	-	-	-	YES	-	-	YES	-	Putative aspartic protease; member of a YPS gene cluster that is required for virulence in mice; induced in response to low pH and high temperature
CAGL0J04994g	-	-	-	-	-	-	-	-	-	-	-	-	-	Ortholog(s) have protein carrier activity, role in protein retention in Golgi apparatus, retrograde transport, endosome to Golgi and endosome, retromer complex, retromer, cargo-selective complex localization
CAGL0H04455g	-	-	-	-	-	-	-	-	-	-	-	-	-	Has domain(s) with predicted myosin binding activity, role in peroxisome inheritance and integral component of peroxisomal membrane localization
CAGL0E02629g	-	-	-	-	-	-	-	-	-	-	-	-	-	Ortholog(s) have dolichyl pyrophosphate Man9GlcNAc2 alpha-1,3-glucosyltransferase activity, transferase activity, transferring hexosyl groups activity
CAGL0B04917g	-	-	-	-	-	-	-	-	-	-	-	-	-	S-adenosylmethionine synthetase
CAGL0I10604g	-	-	-	YES	-	-	-	-	-	-	-	-	-	Putative protein; gene is upregulated in azole-resistant strain
CAGL0K10906g	-	-	-	-	-	-	-	-	-	-	-	-	-	Ortholog(s) have RNA binding, structural constituent of ribosome activity, role in cytoplasmic translation and cytosolic large ribosomal subunit localization
CAGL0I05764g	-	-	-	YES	-	-	-	-	-	-	-	-	-	Ortholog(s) have repressing transcription factor binding, transcription factor binding activity, role in negative regulation of transcription involved in G1/S transition of mitotic cell cycle and MBF transcription complex localization
CAGL0C03369g	-	-	-	-	-	-	-	-	-	-	-	-	-	Ortholog(s) have large ribosomal subunit rRNA binding activity and role in regulation of ribosomal subunit export from nucleus, ribosomal large subunit export from nucleus
CAGL0G06226g	-	-	YES	-	-	-	-	-	-	-	-	-	-	Ortholog(s) have role in asymmetric protein localization to new mitotic spindle pole body, positive regulation of exit from mitosis, vesicle-mediated transport and cellular bud localization
RPN10	-	-	-	-	-	-	-	-	-	-	-	-	-	Putative 26S proteasome regulatory subunit; protein abundance decreased in ace2 mutant cells
CAGL0K11550g	-	-	-	YES	-	-	-	-	-	-	-	-	-	Ortholog(s) have role in negative regulation of conjugation with cellular fusion, negative regulation of transcription from RNA polymerase II promoter by pheromones
CAGL0J09394g	YES	YES	YES	-	-	-	-	-	-	-	-	-	-	Ortholog(s) have alditol:NADP+ 1-oxidoreductase activity, aldo-keto reductase (NADP) activity, alpha-keto amide reductase activity and alpha-keto ester reductase activity, more
CAGL0M08448g	YES	YES	YES	-	-	-	-	-	-	-	-	YES	-	Ortholog(s) have mannose-ethanolamine phosphotransferase activity, role in ATP transport, GPI anchor biosynthetic process and endoplasmic reticulum, endoplasmic reticulum membrane, fungal-type cell wall, fungal-type vacuole localization
CAGL0B03861g	-	-	-	-	-	-	-	-	-	-	-	-	-	Ortholog of S. cerevisiae : YJR011C and Saccharomyces cerevisiae S288C : YJR011C
CAGL0M05269g	-	-	-	YES	-	-	-	-	-	-	-	-	-	Ortholog(s) have cytoplasm localization
CAGL0I01562g	-	-	-	-	-	-	-	-	-	-	-	YES	-	Has domain(s) with predicted proton transmembrane transporter activity and role in proton transmembrane transport
CAGL0C04191g	-	-	-	-	-	-	-	-	-	-	-	-	-	Ortholog(s) have succinate-semialdehyde dehydrogenase [NAD(P)+] activity and role in cellular response to oxidative stress, gamma-aminobutyric acid catabolic process, glutamate decarboxylation to succinate
CAGL0E05764g	-	-	-	-	-	-	-	-	-	-	-	-	-	Ortholog(s) have pseudouridine synthase activity, role in mRNA pseudouridine synthesis, snRNA pseudouridine synthesis, tRNA pseudouridine synthesis and nucleus localization
CAGL0I06666g	-	-	-	-	-	-	-	-	-	-	-	-	-	Ortholog(s) have role in bipolar cellular bud site selection, budding cell apical bud growth, establishment of cell polarity, filamentous growth and positive regulation of actin cytoskeleton reorganization, more
CAGL0M05819g	-	-	-	YES	-	-	-	-	-	-	-	-	-	Protein of unknown function
CAGL0M05203g	-	-	-	-	-	-	-	-	-	-	-	-	-	Ortholog(s) have RNA polymerase I general transcription initiation factor activity and role in transcription initiation from RNA polymerase I promoter

## Sheet: Repressed genes
	Bioinformatic analyses presented in table 4				Phenotype analysis in CGD
Gene Name	Reported Zap1-repressed in C. albicans	Reported Zap1-repressed in C. albicans biofilm	Reported Zap1-repressed in S. cerevisiae	Secretory nature	Absence required for biofilm in C. glabrata	Absence required for biofilm in C. albicans	Absence required for biofilm in C. parapsilosis	Absence required for adhesion in C. glabrata	Absence required for adhesion in C. albicans	Absence required for adhesion in C. parapsilosis	Absence required for virulence in C. glabrata	Absence required for virulence in C. albicans	Absence required for virulence in C. parapsilosis	Biological description (CGD)
CAGL0L00429g	-	-	-	-	-	-	-	-	-	-	-	-	-	Ortholog(s) have glycine dehydrogenase (decarboxylating) activity and role in glycine decarboxylation via glycine cleavage system, one-carbon metabolic process
EPA20	-	-	-	YES	-	-	-	-	-	-	-	-	-	Putative adhesin; belongs to adhesin cluster I
SUT1	-	-	-	YES	-	-	-	-	-	-	-	-	-	Putative transcription factor involved in sterol uptake; gene is upregulated in azole-resistant strain
CAGL0J00715g	-	-	-	YES	-	-	-	-	-	-	-	-	-	Has domain(s) with predicted GTP binding, GTPase activity, role in protein transport, signal transduction, small GTPase mediated signal transduction and intracellular anatomical structure, membrane localization
CAGL0F04521g	-	-	-	YES	-	-	-	-	-	-	-	-	-	Ortholog of S. cerevisiae : ECM13 and Saccharomyces cerevisiae S288C : YBL043W
CAGL0E01353g	-	-	YES	-	-	-	-	-	-	-	-	-	-	Putative high-affinity zinc transporter; gene is downregulated in azole-resistant strain
PHM8	-	-	-	YES	-	-	-	-	-	-	-	-	-	Ortholog(s) have lysophosphatidic acid phosphatase activity, nucleotidase activity and role in cellular response to phosphate starvation, nucleotide catabolic process, response to carbon starvation, triglyceride homeostasis
CAGL0J10296g	-	-	-	-	-	-	-	-	-	-	-	-	-	Ortholog(s) have ATPase activator activity, unfolded protein binding activity, role in protein sumoylation and nuclear periphery localization
CAGL0F04499g	-	-	-	-	-	-	-	-	-	-	-	-	-	Ortholog(s) have uridine transmembrane transporter activity, role in transmembrane transport, uridine transport and plasma membrane localization
CAGL0F05137g	-	-	-	YES	-	-	-	-	-	-	-	-	-	Ortholog(s) have sterol binding activity, role in fatty acid transport, sterol transport and extracellular region localization
CAGL0M01870g	-	-	-	YES	-	-	-	-	-	-	-	-	-	Putative zinc finger protein; gene is upregulated in azole-resistant strain
HAP4	-	-	-	YES	-	-	-	-	-	-	-	-	-	Component of CCAAT-binding factor complex that functions as transcription factor; regulates expression of respiratory genes and genes involved in iron homeostasis
FES1	-	-	-	-	-	-	-	-	-	-	-	-	-	Putative Hsp70p nucleotide exchange factor; protein abundance decreased in ace2 mutant cells
CAGL0K07315g	-	-	-	YES	-	-	-	-	-	-	-	-	-	Ortholog(s) have copper ion binding activity, role in cellular copper ion homeostasis, mitochondrial cytochrome c oxidase assembly and mitochondrial intermembrane space localization
AQR1	YES	YES	-	-	-	YES	-	-	-	-	-	-	-	Plasma membrane drug:H+ antiporter involved in resistance to drugs and acetic acid
CAGL0D05632g	-	-	YES	YES	-	-	-	-	-	-	-	-	-	Ortholog(s) have copper chaperone activity, role in mitochondrial cytochrome c oxidase assembly, protein maturation by copper ion transfer and cytosol, mitochondrial intermembrane space localization
CAGL0J04554g	-	-	-	-	-	-	-	-	-	-	-	-	-	Has domain(s) with predicted catalytic activity, pyridoxal phosphate binding, transaminase activity and role in biosynthetic process, cellular amino acid metabolic process
RSB1	YES	-	-	-	-	-	-	-	-	-	-	-	-	Putative sphingolipid flippase; gene is upregulated in azole-resistant strain
CAGL0K07205g	-	-	-	-	-	-	-	-	-	-	-	-	-	Protein of unknown function
TPN1	-	-	-	-	-	-	-	-	-	-	-	-	-	Ortholog(s) have vitamin transmembrane transporter activity, role in vitamin transport and plasma membrane localization
CAGL0H10076g	-	-	-	-	-	-	-	-	-	-	-	-	-	Ortholog(s) have plasma membrane localization
CAGL0E04774g	-	-	-	-	-	-	-	-	-	-	-	-	-	Has domain(s) with predicted role in response to oxidative stress
CAGL0E04906g	-	-	-	-	-	-	-	-	-	-	-	-	-	Ortholog(s) have ATPase activator activity, chaperone binding activity, role in cellular response to heat, protein folding and cytoplasm localization
CAGL0C03740g	-	-	-	-	-	-	-	-	-	-	-	-	-	Protein of unknown function
CAGL0J04048g	YES	YES	-	YES	-	-	-	-	-	-	-	-	-	Ortholog(s) have role in cellular iron ion homeostasis, iron-sulfur cluster assembly, tRNA wobble uridine modification and mitochondrial matrix localization
CAGL0K08602g	-	-	-	YES	-	-	-	-	-	-	-	-	-	Ortholog(s) have DNA replication origin binding, single-stranded DNA binding activity
CAGL0I07425g	-	-	-	YES	-	-	-	-	-	-	-	-	-	Ortholog(s) have role in homologous chromosome pairing at meiosis, meiotic attachment of telomere to nuclear envelope and meiotic telomere clustering, more
CAGL0I01496g	-	-	-	YES	-	-	-	-	-	-	-	-	-	Ortholog(s) have ATPase activity, enzyme regulator activity and role in positive regulation of endodeoxyribonuclease activity, protein import into mitochondrial matrix, protein refolding, protein unfolding
CAGL0I08195g	-	-	-	-	-	-	-	-	-	-	-	-	-	Ortholog(s) have G protein-coupled glucose receptor activity, GTP binding, adenylate cyclase activator activity
HSP78	-	-	-	-	-	-	-	-	-	-	-	-	-	Ortholog(s) have ATPase activity, misfolded protein binding activity, role in cellular response to heat, mitochondrial genome maintenance, protein refolding, protein stabilization, protein unfolding and mitochondrial matrix localization
CAGL0G08602g	-	-	-	-	-	-	-	-	-	-	-	-	-	Ortholog(s) have GTPase regulator activity, role in Ras protein signal transduction, fungal-type cell wall biogenesis, positive regulation of transcription by RNA polymerase II and nucleus localization
CYC1	-	-	YES	YES	-	-	-	-	-	-	-	-	-	Ortholog(s) have electron transfer activity and role in mitochondrial ATP synthesis coupled electron transport, mitochondrial electron transport, cytochrome c to oxygen, mitochondrial electron transport, ubiquinol to cytochrome c
CAGL0I09724g	-	-	-	-	-	-	-	-	-	-	-	-	-	Has domain(s) with predicted transmembrane transporter activity, role in transmembrane transport and integral component of membrane localization
CAGL0A04499g	-	-	-	YES	-	-	-	-	-	-	-	-	-	Ortholog(s) have iron ion binding, oxidoreductase activity, acting on iron-sulfur proteins as donors, zinc ion binding activity and role in peptidyl-diphthamide biosynthetic process from peptidyl-histidine, tRNA wobble uridine modification
HSP10	-	-	-	-	-	-	-	-	-	-	-	-	-	Ortholog(s) have chaperone binding, unfolded protein binding activity and role in chaperone-mediated protein complex assembly, protein folding, protein import into mitochondrial intermembrane space, protein refolding
CAGL0J04224g	-	-	-	-	-	-	-	-	-	-	-	-	-	Ortholog(s) have ATPase activator activity, unfolded protein binding activity
CAGL0M04499g	-	-	-	YES	-	-	-	-	-	-	-	-	-	Ortholog(s) have proline dehydrogenase activity, role in proline catabolic process to glutamate and mitochondrion localization
CAGL0J07502g	YES	YES	YES	-	-	-	-	-	-	-	-	-	-	Putative protein similar to globins with a heme-binding domain; gene is upregulated in azole-resistant strain
EPA3	-	-	-	YES	-	-	-	-	-	-	-	-	-	Epithelial adhesion protein, involved in biofilm formation and azole drug resistance; belongs to adhesin cluster I; GPI-anchored
ARO10	-	-	-	YES	-	-	-	-	-	-	-	-	-	Ortholog(s) have carboxy-lyase activity, phenylpyruvate decarboxylase activity
CAGL0E02255g	-	-	-	YES	-	-	-	-	-	-	-	-	-	Ortholog(s) have role in fungal-type cell wall organization and extrinsic component of plasma membrane localization
MTD1	-	-	-	YES	-	-	-	-	-	-	-	-	-	Putative methylenetetrahydrofolate dehydrogenase (NAD+); protein abundance increased in ace2 mutant cells
CAGL0G09042g	-	-	-	-	-	-	-	-	YES	-	-	-	-	Ortholog(s) have DNA-binding transcription factor activity, RNA polymerase II-specific, RNA polymerase II cis-regulatory region sequence-specific DNA binding, iron-sulfur cluster binding activity
CAGL0H09482g	-	-	-	YES	-	-	-	-	-	-	-	-	-	Protein of unknown function
CAGL0M07744g	-	-	-	-	-	-	-	-	-	-	-	-	-	Protein of unknown function
EMI1	-	-	-	YES	-	-	-	-	-	-	-	-	-	Ortholog(s) have role in mitochondrion organization
CAGL0K12254g	-	-	-	YES	-	-	-	-	-	-	-	-	-	Ortholog(s) have role in negative regulation of gluconeogenesis, proteasome-mediated ubiquitin-dependent protein catabolic process, protein catabolic process in the vacuole, protein targeting to vacuole
CAGL0C04323g	-	-	-	-	-	-	-	-	-	-	-	-	-	Cytosolic neutral trehalase involved in hydrolysis of intracellular trehalose
CAGL0I00550g	-	-	-	YES	-	-	-	-	-	-	-	-	-	Ortholog of S. cerevisiae : YLR297W and Saccharomyces cerevisiae S288C : YLR297W
CAGL0I09086g	-	-	-	-	-	-	-	-	-	-	-	-	-	Has domain(s) with predicted transmembrane transporter activity, role in transmembrane transport and integral component of membrane localization
TPO3	-	-	-	-	-	-	-	-	-	-	-	-	-	Predicted polyamine transporter of the major facilitator superfamily; required for azole resistance
CAGL0E00803g	-	-	-	-	-	-	-	-	-	-	-	-	-	Putative small cytosolic stress-induced chaperone; gene is upregulated in azole-resistant strain
CAGL0I10010g	-	-	-	-	-	-	-	-	-	-	-	-	-	Ortholog(s) have SNARE binding, chaperone binding, protein sequestering activity
Cgai1	-	-	-	-	-	-	-	-	-	-	-	-	-	Putative endonuclease with similarity to S. cerevisiae AI3 (I-SceIII), encoded by the first exon and part of the first intron (a group I intron) in the mitochondrial COX1 gene
MTL1a	-	-	YES	YES	-	-	-	-	-	-	-	-	-	Mating type protein a1; differentially spliced transcript; expressed in both MATa and MATalpha strains
CAGL0A02255g	-	-	-	YES	-	-	-	-	-	-	-	-	-	Protein of unknown function
YAP6	-	-	-	YES	YES	-	-	-	-	-	-	-	-	bZIP domain-containing protein
CAGL0C02893g	-	-	-	YES	-	-	-	-	-	-	-	-	-	Ortholog(s) have protein serine/threonine kinase activity and role in cellular ion homeostasis, negative regulation of transcription by RNA polymerase II, regulation of nitrogen utilization
CAGL0F01111g	-	-	-	YES	-	-	-	-	-	-	-	-	-	Ortholog(s) have nuclear import signal receptor activity, role in inositol metabolic process, protein import into nucleus and nuclear envelope localization
COX3	-	-	-	-	-	-	-	-	-	-	-	-	-	Subunit III of cytochrome c oxidase, which is the terminal member of the mitochondrial inner membrane electron transport chain; one of three mitochondrially-encoded subunits
CAGL0B02387g	-	-	-	YES	-	-	-	-	-	-	-	-	-	Ortholog(s) have poly(A)-specific ribonuclease activity and role in polyadenylation-dependent RNA catabolic process
CAGL0D04422g	-	-	-	-	-	-	-	-	-	-	-	-	-	Ortholog(s) have fluoride transmembrane transporter activity and role in cellular detoxification of fluoride, fluoride export across plasma membrane
CAGL0A04103g	-	-	-	YES	-	-	-	-	-	-	-	-	-	Ortholog(s) have phosphatidic acid transfer activity and role in cardiolipin metabolic process, phospholipid translocation, phospholipid transport, positive regulation of phosphatidylcholine biosynthetic process
CAGL0J05302g	YES	YES	-	YES	-	-	-	-	-	-	-	-	-	Ortholog(s) have extrinsic component of membrane, mitochondrial intermembrane space, mitochondrion localization
CAGL0L01771g	-	-	-	YES	-	YES	-	-	-	-	-	YES	-	Ortholog(s) have DNA-binding transcription factor activity, role in positive regulation of pseudohyphal growth, positive regulation of transcription by RNA polymerase II and nucleus localization
CAGL0G05313g	-	-	-	-	-	-	-	-	-	-	-	-	-	Ortholog(s) have transferase activity, transferring phosphorus-containing groups activity and role in mannosyl diphosphorylinositol ceramide metabolic process, sphingolipid biosynthetic process
CAGL0L00803g	YES	-	-	-	-	-	-	-	-	-	-	-	-	Ortholog(s) have role in regulation of glycogen biosynthetic process
CAGL0L11154g	-	-	-	-	-	-	-	-	-	-	-	-	-	Ortholog(s) have lysophospholipase activity, role in phosphatidylcholine catabolic process, regulation of phospholipid biosynthetic process and endoplasmic reticulum localization
CAGL0J06138g	-	-	-	YES	-	-	-	-	-	-	-	-	-	Ortholog of S. cerevisiae : YNL165W and Saccharomyces cerevisiae S288C : YNL165W
CAGL0L03916g	-	-	-	YES	-	-	-	-	-	-	-	-	-	Has domain(s) with predicted nucleic acid binding activity
CAGL0G03883g	-	-	-	-	-	-	-	-	-	-	-	-	-	Ortholog(s) have ADP binding, ATP binding, ATPase activity, chaperone binding, misfolded protein binding, unfolded protein binding activity
PET117	-	-	-	YES	-	-	-	-	-	-	-	-	-	Cytochrome c oxidase assembly factor; mutants are respiratory-deficient
CAGL0K04301g	-	-	-	YES	-	-	-	-	-	-	-	-	-	Putative mitochondrial Ser/Thr protein kinase; gene is upregulated in azole-resistant strain
CAGL0E04312g	-	-	-	-	-	-	-	-	-	-	-	-	-	Ortholog(s) have DNA-binding transcription activator activity, RNA polymerase II-specific, RNA polymerase II cis-regulatory region sequence-specific DNA binding activity and role in positive regulation of transcription by RNA polymerase II
EPA12	-	-	-	YES	-	-	-	-	-	-	-	-	-	Putative adhesin-like cell wall protein; belongs to adhesin cluster I
ATP8	-	-	-	-	-	-	-	-	-	-	-	-	-	Subunit 8 of the F0 sector of mitochondrial inner membrane F1-F0 ATP synthase, encoded on the mitochondrial genome
SSA1	-	-	-	-	-	-	-	-	-	-	-	-	-	Heat shock protein of the HSP70 family
CAGL0J00913g	-	-	-	YES	-	-	-	-	-	-	-	-	-	Ortholog(s) have SUMO transferase activity, role in DNA repair, postreplication repair and Smc5-Smc6 complex, nucleus localization
CAGL0J06160g	-	-	-	YES	-	-	-	-	-	-	-	-	-	Ortholog(s) have myosin II tail binding, protein-macromolecule adaptor activity, role in protein localization to cell division site, septin ring assembly and cellular bud neck, cellular bud neck septin ring localization
COX2	-	-	-	-	-	-	-	-	-	-	-	-	-	Subunit II of cytochrome c oxidase, which is the terminal member of the mitochondrial inner membrane electron transport chain; genomic sequence has a frameshift causing truncation of 25 codons relative to other yeast COX2 genes
EPA15	-	-	-	YES	-	-	-	-	-	-	-	-	-	Putative adhesin-like cell wall protein; belongs to adhesin cluster I
CAGL0D02640g	-	-	-	-	-	-	-	-	-	-	-	-	-	Has domain(s) with predicted transmembrane transporter activity, role in transmembrane transport and integral component of membrane, membrane localization
CAGL0E00187g	-	-	-	YES	-	-	-	-	-	-	-	-	-	Putative adhesin-like protein; belongs to adhesin cluster IV
CAGL0H08393g	-	-	-	-	-	-	-	-	-	-	-	-	-	Ortholog(s) have amino acid transmembrane transporter activity, role in amino acid transport, transmembrane transport and plasma membrane localization
RME1	YES	YES	-	YES	-	-	-	-	-	-	-	-	-	Ortholog(s) have DNA-binding transcription factor activity, RNA polymerase II-specific, RNA polymerase II cis-regulatory region sequence-specific DNA binding activity
CAGL0F03311g	-	-	-	-	-	-	-	-	-	-	-	-	-	Ortholog(s) have role in TOR signaling, cellular protein localization, negative regulation of macroautophagy, protein phosphorylation, regulation of filamentous growth and regulation of pseudohyphal growth, more
CAGL0F04125g	-	-	-	YES	-	-	-	-	-	-	-	-	-	Ortholog of S. cerevisiae : YBL029W, C. albicans SC5314 : C1_13600W_A, C. parapsilosis CDC317 : CPAR2_201430, C. auris B8441 : B9J08_000642 and Candida tenuis NRRL Y-1498 : CANTEDRAFT_136724
CAGL0I04444g	-	-	-	-	-	-	-	-	-	-	-	-	-	Ortholog(s) have phosphoribosylaminoimidazolesuccinocarboxamide synthase activity
CAGL0I05934g	-	-	-	-	-	-	-	-	-	-	-	-	-	Ortholog(s) have ubiquitin-protein transferase regulator activity and role in cellular response to water deprivation, stress-induced homeostatically regulated protein degradation pathway
CDC34	-	-	-	-	-	-	-	-	-	-	-	-	-	Nuclear ubiquitin complex component
CYT1	-	-	-	-	-	-	-	-	-	-	-	-	-	Ortholog(s) have role in mitochondrial electron transport, ubiquinol to cytochrome c and mitochondrial respiratory chain complex III localization
CAGL0C03674g	-	-	-	YES	-	-	-	-	-	-	-	-	-	Ortholog(s) have mitochondrial ribosome binding activity, role in protein insertion into mitochondrial inner membrane from matrix and mitochondrial inner membrane localization
CAGL0H10010g	-	-	-	YES	-	-	-	-	-	-	-	-	-	Protein of unknown function
CAGL0G08217g	-	-	-	-	-	-	-	-	-	-	-	-	-	Ortholog(s) have palmitoyltransferase activity, protein-cysteine S-palmitoyltransferase activity and role in protein palmitoylation, protein targeting to membrane
CAGL0E05654g	-	-	-	-	-	-	-	-	-	-	-	-	-	Ortholog(s) have phosphatidylglycerol phospholipase C activity, role in glycerophospholipid catabolic process, phosphatidylglycerol catabolic process and lipid droplet, mitochondrion localization
CAGL0J11528g	-	-	-	YES	-	-	-	-	-	-	-	-	-	Ortholog of S. cerevisiae : YNL193W, C. albicans SC5314 : C6_01950C_A, C. dubliniensis CD36 : Cd36_62070, C. parapsilosis CDC317 : CPAR2_602140 and C. auris B8441 : B9J08_005502
CAGL0M03179g	-	-	-	-	-	-	-	-	-	-	-	-	-	Ortholog of S. cerevisiae : YKR018C and Saccharomyces cerevisiae S288C : YKR018C
CAGL0G06182g	YES	-	-	-	-	-	-	-	-	-	-	-	-	Ortholog of S. cerevisiae : YHR131C, C. albicans SC5314 : C5_03510C_A, C. dubliniensis CD36 : Cd36_53260, C. parapsilosis CDC317 : CPAR2_101770 and C. auris B8441 : B9J08_004698
CAGL0M08536g	-	-	-	-	-	-	-	-	-	-	-	-	-	Protein of unknown function
CAGL0C03553g	-	-	-	YES	-	-	-	-	-	-	-	-	-	Ortholog(s) have translation regulator activity, role in positive regulation of mitochondrial translation and mitochondrial inner membrane localization
COX1	-	-	-	-	-	-	-	-	-	-	-	-	-	Subunit I of cytochrome c oxidase, which is the terminal member of the mitochondrial inner membrane electron transport chain; one of 3 mitochondrially-encoded subunits; gene contains three Group I introns encoding putative endonucleases
CAGL0M01980g	-	-	-	-	-	-	-	-	-	-	-	-	-	Ortholog(s) have role in meiotic mismatch repair, mismatch repair, reciprocal meiotic recombination and MutLgamma complex, nucleus localization
ROX1	-	-	-	YES	-	-	-	-	-	-	-	-	-	Protein of unknown function
CAGL0C04785g	-	-	-	YES	-	-	-	-	-	-	-	-	-	Ortholog of S. cerevisiae : YJR115W and Saccharomyces cerevisiae S288C : YJR115W
CAGL0L00583g	-	-	-	-	-	-	-	-	-	-	-	-	-	Ortholog(s) have role in carbon catabolite activation of transcription from RNA polymerase II promoter and nucleus localization
CAGL0M05115g	-	-	-	YES	-	-	-	-	-	-	-	-	-	Protein of unknown function
cytB	-	-	-	-	-	-	-	-	-	-	-	-	-	Cytochrome b, mitochondrially encoded subunit of the ubiquinol-cytochrome c reductase complex
YHB1	YES	-	YES	YES	-	-	-	-	-	-	-	-	-	Putative flavohemoglobin, involved in nitric oxide detoxification
CAGL0L06512g	-	-	-	-	-	-	-	-	-	-	-	-	-	Ortholog(s) have role in meiotic cell cycle, negative regulation of protein localization to nucleolus
CAGL0M11440g	-	-	-	-	-	-	-	-	-	-	-	-	-	Ortholog(s) have DNA-binding transcription factor activity and role in cellular amino acid catabolic process, positive regulation of transcription, DNA-templated
CAGL0H03113g	-	-	-	YES	-	-	-	-	-	-	-	-	-	Ortholog(s) have chromatin binding activity, role in double-strand break repair via nonhomologous end joining and DNA ligase IV complex, nucleus localization
AWP3	-	-	-	-	-	-	-	-	-	-	-	-	-	Putative adhesin-like protein; identified in cell wall extracts by mass spectrometry; belongs to adhesin cluster VI
EPA1	-	-	-	YES	-	-	-	-	-	-	-	-	-	Sub-telomerically encoded adhesin with a role in cell adhesion; GPI-anchored cell wall protein; N-terminal ligand binding domain binds to ligands containing a terminal galactose residue; belongs to adhesin cluster I
HSC82	-	-	-	-	-	YES	-	-	-	-	-	-	-	Putative heat shock protein
CAGL0L12276g	-	-	-	-	-	-	-	-	-	-	-	-	-	Ortholog(s) have ATPase activator activity, role in protein import into mitochondrial matrix and integral component of mitochondrial outer membrane localization
CAGL0G03949g	-	-	-	YES	-	-	-	-	-	-	-	-	-	Protein of unknown function
CAGL0K07007g	-	-	-	-	-	-	-	-	-	-	-	-	-	Ortholog(s) have role in aerobic respiration and P-body, integral component of mitochondrial membrane localization
CAGL0F02607g	-	-	-	YES	-	-	-	-	-	-	-	-	-	Ortholog(s) have NADPH dehydrogenase activity, role in ascospore wall assembly and endoplasmic reticulum localization
CAGL0K02277g	-	-	-	-	-	-	-	-	-	-	-	-	-	Ortholog(s) have G-protein beta/gamma-subunit complex binding, mitogen-activated protein kinase kinase kinase binding activity
CAGL0F09075g	-	-	-	YES	-	-	-	-	-	-	-	-	-	Ortholog(s) have protein serine/threonine kinase activity
CAGL0J04840g	-	-	YES	YES	-	-	-	-	-	-	-	-	-	Ortholog(s) have role in protein lipoylation and mitochondrion localization
CAGL0L08008g	-	-	-	-	-	-	-	-	-	-	-	-	-	Ortholog(s) have enzyme regulator activity, role in positive regulation of ATPase activity and membrane, plasma membrane localization
CAGL0A03146g	-	-	-	YES	-	-	-	-	-	-	-	-	-	Ortholog(s) have role in mitochondrial cytochrome c oxidase assembly, mitochondrial respirasome assembly, mitochondrial respiratory chain complex III assembly and integral component of mitochondrial inner membrane localization
CAGL0M01716g	YES	-	-	-	-	YES	-	-	-	-	-	-	-	Ortholog(s) have DNA-binding transcription activator activity, RNA polymerase II-specific, RNA polymerase II cis-regulatory region sequence-specific DNA binding activity
CAGL0J10494g	-	-	-	YES	-	-	-	-	-	-	-	-	-	Has domain(s) with predicted adenine phosphoribosyltransferase activity, role in adenine salvage, nucleoside metabolic process and cytoplasm localization
CAGL0L05786g	-	-	-	YES	-	-	-	-	-	-	-	-	-	Has domain(s) with predicted nucleic acid binding, zinc ion binding activity
CAGL0H03707g	-	-	-	-	-	-	-	-	-	-	-	-	-	Ortholog(s) have misfolded protein binding activity
CAGL0J05159g	-	-	-	-	-	-	-	-	-	-	-	-	-	Putative adhesin-like protein
CAGL0I10923g	-	-	YES	YES	-	-	-	-	-	-	-	-	-	Ortholog(s) have role in protein lipoylation
CAGL0J01529g	-	-	-	-	-	-	-	-	-	-	-	-	-	Ortholog(s) have role in histone deacetylation, negative regulation of antisense RNA transcription and positive regulation of transcription by RNA polymerase II, more
ATP9	-	-	-	-	-	-	-	-	-	-	-	-	-	Subunit c of the F0 sector of mitochondrial inner membrane F1-F0 ATP synthase, encoded on the mitochondrial genome
CAGL0E00891g	-	-	-	-	-	-	-	-	-	-	-	-	-	Ortholog(s) have DNA-binding transcription activator activity, RNA polymerase II-specific, sequence-specific DNA binding activity and role in positive regulation of transcription from RNA polymerase II promoter by glucose
INO4	-	-	YES	YES	-	-	-	-	-	-	-	-	-	Transcriptional regulator involved in de novo inositol biosynthesis; activator of INO1 gene expression; mutants unable to grow in the absence of inositol
CAGL0K07964g	-	-	-	YES	-	-	-	-	-	-	-	-	-	Ortholog(s) have RNA polymerase II complex binding, RNA polymerase II complex recruiting activity, RNA polymerase II general transcription initiation factor activity, TBP-class protein binding activity
CAGL0M07546g	-	-	-	-	-	-	-	-	-	-	-	-	-	Ortholog(s) have role in mitochondrial tRNA wobble uridine modification and mitochondrial inner membrane localization
MET4	YES	YES	-	-	-	-	-	-	-	-	-	-	-	bZIP domain-containing protein
CAGL0C01155g	-	-	-	YES	-	-	-	-	-	-	-	-	-	Ortholog(s) have role in SCF-dependent proteasomal ubiquitin-dependent protein catabolic process, cellular response to methylmercury and SCF ubiquitin ligase complex localization
RCN1	-	-	-	YES	-	-	-	-	-	-	-	-	-	Regulator of calcineurin; required for cell growth and activation of the calcineurin-Crz1 pathway in the presence of micafungin; activates calcineurin-dependent signaling
CAGL0L07546g	-	-	-	-	-	-	-	-	-	-	-	-	-	Ortholog(s) have amino acid transmembrane transporter activity and role in amino acid transport, transmembrane transport
CAGL0L05984g	-	-	-	-	-	-	-	-	-	-	-	-	-	Protein of unknown function
CAGL0G06710g	-	-	-	YES	-	-	-	-	-	-	-	-	-	Protein of unknown function, involved in oxidative stress resistance
CAGL0D00814g	-	-	-	YES	-	-	-	-	-	-	-	-	-	Ortholog(s) have SUMO conjugating enzyme activity, SUMO transferase activity and role in DNA repair, mitotic spindle elongation, protein sumoylation, regulation of mitotic chromosome condensation
CAGL0J09702g	YES	YES	-	-	-	-	-	-	-	-	-	-	-	Ortholog(s) have role in fungal-type cell wall organization, positive regulation of signal transduction
FCY2	-	-	-	-	-	-	-	-	-	-	-	-	-	Purine-cytosine transporter
CAGL0I09108g	-	-	-	-	-	-	-	-	-	-	-	-	-	Has domain(s) with predicted transmembrane transporter activity, role in transmembrane transport and integral component of membrane localization
CAGL0J11462g	-	-	-	YES	-	-	-	-	-	-	-	-	-	Predicted GPI-linked cell wall protein
CAGL0A00737g	-	-	-	-	-	-	-	-	-	-	-	-	-	Has domain(s) with predicted transmembrane transporter activity, role in transmembrane transport and integral component of membrane, membrane localization
FLO8	-	-	-	-	-	-	-	-	-	-	-	-	-	Protein of unknown function
CAGL0J09680g	-	-	-	YES	-	-	-	-	-	-	-	-	-	Ortholog(s) have hydroxymethylbilane synthase activity and role in heme biosynthetic process
RPN4	-	-	-	YES	-	-	-	-	-	-	-	-	-	Tanscription factor for proteasome genes; controls fluconazole resistance through regulation of genes involved in ergosterol biosynthesis; upregulated in azole-resistant strain
CAGL0K02519g	-	-	-	-	-	-	-	-	-	-	-	-	-	Protein of unknown function
YAP3b	-	-	-	YES	-	-	-	-	-	-	-	-	-	bZIP domain-containing protein
CAGL0C02365g	-	-	-	YES	-	-	-	-	-	-	-	-	-	Protein of unknown function
HXT3	-	-	YES	-	-	-	-	-	-	-	-	-	-	Ortholog(s) have fructose transmembrane transporter activity, glucose transmembrane transporter activity, mannose transmembrane transporter activity
CAGL0D03982g	-	-	-	YES	-	-	-	-	-	-	-	-	-	Ortholog(s) have 1-pyrroline-5-carboxylate dehydrogenase activity, role in glutamate biosynthetic process, proline catabolic process to glutamate and mitochondrial matrix localization
CAGL0L09174g	-	-	-	YES	-	-	-	-	-	-	-	-	-	Has domain(s) with predicted thiol-dependent ubiquitin-specific protease activity, zinc ion binding activity and role in protein deubiquitination, ubiquitin-dependent protein catabolic process
CAGL0B03223g	-	-	-	YES	-	-	-	-	-	-	-	-	-	Protein of unknown function
CAGL0F00231g	-	-	-	YES	-	-	-	-	-	-	-	-	-	Ortholog(s) have inorganic phosphate transmembrane transporter activity, role in phosphate ion transmembrane transport and integral component of mitochondrial inner membrane, mitochondrion localization
CAGL0M10890g	-	-	-	YES	-	-	-	-	-	-	-	-	-	Ortholog(s) have role in asymmetric protein localization to old mitotic spindle pole body, glycogen metabolic process, negative regulation of septation initiation signaling and FAR/SIN/STRIPAK complex localization
CAGL0K04873g	-	-	-	YES	-	-	-	-	-	-	-	-	-	Protein of unknown function
CAGL0H07557g	-	-	-	-	-	-	-	-	-	-	-	-	-	Ortholog(s) have DNA-binding transcription activator activity, RNA polymerase II-specific, RNA polymerase II cis-regulatory region sequence-specific DNA binding activity
CAGL0K05775g	-	-	YES	YES	-	-	-	-	-	-	-	-	-	Ortholog(s) have role in carbon utilization, mitochondrial respiratory chain complex II assembly, regulation of gluconeogenesis and mitochondrial intermembrane space localization
CAGL0C04169g	-	-	-	-	-	-	-	-	-	-	-	-	-	Ortholog of S. cerevisiae : DSF2, C. albicans SC5314 : C1_06420C_A, C. dubliniensis CD36 : Cd36_06000, C. parapsilosis CDC317 : CPAR2_206290 and C. auris B8441 : B9J08_000601
CAGL0H02519g	-	-	-	-	-	-	-	-	-	-	-	-	-	Has domain(s) with predicted integral component of membrane localization
AWP2	-	-	-	YES	-	-	-	-	-	-	-	-	-	Putative adhesin; identified in cell wall extracts by mass spectrometry; belongs to adhesin cluster V; predicted GPI-anchor
CAGL0F05049g	-	-	-	-	-	-	-	-	-	-	-	-	-	Ortholog of S. cerevisiae : YLR283W, C. albicans SC5314 : C2_04100W_A, C. dubliniensis CD36 : Cd36_18740, C. parapsilosis CDC317 : CPAR2_212500 and C. auris B8441 : B9J08_004482
CAGL0B02431g	-	-	-	-	-	-	-	-	-	-	-	-	-	Ortholog(s) have NADH dehydrogenase (ubiquinone) activity, role in NADH oxidation, mitochondrial electron transport, NADH to ubiquinone, positive regulation of apoptotic process and mitochondrial matrix, mitochondrion localization
CAGL0E06116g	-	-	-	-	-	YES	-	-	-	-	-	-	-	Ortholog(s) have role in positive regulation of transcription by RNA polymerase II and cytosol, nucleus localization
CCC1	-	-	-	-	-	-	-	-	-	-	-	-	-	Putative vacuolar iron transporter
CAGL0J08184g	-	-	-	-	-	-	-	-	-	-	-	-	-	Ortholog(s) have basic amino acid transmembrane transporter activity and role in basic amino acid transport
CAGL0D03388g	-	-	-	-	-	-	-	-	-	-	-	-	-	Protein of unknown function
CAGL0M12551g	YES	YES	YES	-	-	-	-	-	-	-	-	-	-	Ortholog(s) have role in energy reserve metabolic process
CAGL0H08910g	-	-	-	YES	-	-	-	-	-	-	-	-	-	Ortholog of S. cerevisiae : YGL138C, C. albicans SC5314 : C3_00990C_A, C. dubliniensis CD36 : Cd36_80910, C. parapsilosis CDC317 : CPAR2_102230 and C. auris B8441 : B9J08_002616
EPA22	-	-	-	-	-	-	-	-	-	-	-	-	-	Putative adhesin-like protein; belongs to adhesin cluster I
CAGL0M06347g	-	-	-	-	-	-	-	-	-	-	-	-	-	Ortholog(s) have phytoceramidase activity, sphingosine N-acyltransferase activity, role in ceramide biosynthetic process, ceramide catabolic process and cortical endoplasmic reticulum, endoplasmic reticulum localization
CAGL0E02079g	-	-	-	YES	-	-	-	-	-	-	-	-	-	Ortholog(s) have sequence-specific DNA binding activity
CAGL0H08261g	-	-	-	-	-	-	-	-	-	-	-	-	-	Ortholog(s) have role in autophagy of mitochondrion
TOS8	YES	YES	-	YES	-	-	-	-	-	-	-	-	-	Ortholog(s) have chromatin binding activity
CAGL0M01914g	-	-	-	YES	-	-	-	-	-	-	-	-	-	Protein of unknown function
SUT2	YES	YES	-	YES	-	-	-	-	-	-	-	-	-	Ortholog(s) have role in negative regulation of transcription by RNA polymerase II, negative regulation of transcription from RNA polymerase II promoter by pheromones, positive regulation of transcription by RNA polymerase II
PWP2	-	-	-	-	-	-	-	-	-	-	-	-	-	Adhesin-like protein with tandem repeats; contains a PA14 domain; belongs to adhesin cluster II
CAGL0G01122g	-	-	-	-	-	-	-	-	-	-	-	-	-	Putative protein; gene is upregulated in azole-resistant strain
CAGL0H06732g	-	-	-	-	-	-	-	-	-	-	-	-	-	Ortholog of S. cerevisiae : YIL156W-B, C. albicans SC5314 : C1_07060C_A, C. dubliniensis CD36 : Cd36_06600, C. parapsilosis CDC317 : CPAR2_208850 and C. auris B8441 : B9J08_005435
CAGL0J06798g	-	-	-	YES	-	-	-	-	-	-	-	-	-	Ortholog(s) have role in spindle pole body duplication and central plaque of spindle pole body localization
CAGL0F02783g	-	-	-	-	-	-	-	-	-	-	-	-	-	Ortholog(s) have SUMO transferase activity, role in DNA double-strand break attachment to nuclear envelope, chromosome segregation, negative regulation of protein ubiquitination, protein sumoylation and septin ring localization
CAGL0B01078g	-	-	-	-	-	-	-	-	-	-	-	-	-	Putative protein; gene is upregulated in azole-resistant strain
CAGL0B03201g	-	-	-	YES	-	-	-	-	-	-	-	-	-	Ortholog of S. cerevisiae : YKR011C and Saccharomyces cerevisiae S288C : YKR011C
CAGL0C02519g	-	-	-	-	-	-	-	-	-	-	-	-	-	Ortholog(s) have DNA-binding transcription repressor activity, RNA polymerase II-specific, RNA polymerase II cis-regulatory region sequence-specific DNA binding activity
CAGL0G06116g	-	-	YES	YES	-	-	-	-	-	-	-	-	-	Ortholog(s) have SUMO binding, SUMO ligase activity, metalloendopeptidase activity, metallopeptidase activity
DUG3	-	-	-	-	-	-	-	-	-	-	-	-	-	Component of the Dug1p-Dug2p-Dug3p complex involved in glutathione degradation; required for glutathione utilization in C. glabrata when glutathione import is enabled by expression of the S. cerevisiae Opt1p transporter
PGD1	-	-	-	-	-	-	-	-	-	-	-	-	-	Has domain(s) with predicted transcription coregulator activity, role in regulation of transcription by RNA polymerase II and mediator complex localization
CPR6	-	-	-	-	-	-	-	-	-	-	-	-	-	Ortholog(s) have peptidyl-prolyl cis-trans isomerase activity and intracellular anatomical structure localization
CAGL0K07183g	-	-	-	-	-	-	-	-	-	-	-	-	-	Protein of unknown function
CAGL0G02717g	YES	YES	-	YES	-	-	-	-	-	-	-	-	-	Ortholog(s) have glucan 1,4-alpha-glucosidase activity, role in glycogen catabolic process and fungal-type vacuole localization
CAGL0C04719g	-	-	-	-	-	-	-	-	-	-	-	-	-	Ortholog(s) have structural molecule activity
CAGL0E05434g	-	-	-	-	-	-	-	-	-	-	-	-	-	Ortholog(s) have DNA binding activity, role in transcription elongation from RNA polymerase II promoter and cell cortex of cell tip localization
CAGL0E03740g	-	-	-	-	-	-	-	-	-	-	-	-	-	Ortholog of S. cerevisiae : YHL026C and Saccharomyces cerevisiae S288C : YHL026C
CAGL0A03080g	-	-	-	-	-	-	-	-	-	-	-	-	-	Ortholog(s) have role in mitochondrial respiratory chain complex II assembly
CAGL0D06578g	-	-	-	YES	-	-	-	-	-	-	-	-	-	Ortholog(s) have copper ion binding activity, role in metal ion transport, mitochondrial cytochrome c oxidase assembly and cytosol, mitochondrial intermembrane space localization
CAGL0G09603g	-	-	-	YES	-	-	-	-	-	-	-	-	-	Putative protein; gene is upregulated in azole-resistant strain
CAGL0C03223g	-	-	-	YES	-	-	-	-	-	-	-	-	-	Putative iron-sulfur protein subunit of succinate dehydrogenase; gene is downregulated in azole-resistant strain
CAGL0L07590g	-	-	-	YES	-	-	-	-	-	-	-	-	-	Protein of unknown function
MIG1	-	-	-	-	YES	-	-	-	-	-	-	-	-	Transcriptional regulatory protein
CAGL0F02013g	-	-	-	-	-	-	-	-	-	-	-	-	-	Ortholog(s) have nucleus localization
CAGL0F07337g	-	-	-	-	-	-	-	-	-	-	-	-	-	Ortholog(s) have anaphase-promoting complex binding, ubiquitin ligase activator activity
CAGL0H02123g	-	-	-	YES	-	-	-	-	-	-	-	-	-	Ortholog(s) have mRNA binding activity and role in mRNA splice site selection, mRNA splicing, via spliceosome, positive regulation of mRNA splicing, via spliceosome
CAGL0E00737g	-	-	-	-	-	-	-	-	-	-	-	-	-	Ortholog(s) have DNA binding, bending, double-stranded DNA binding, four-way junction DNA binding, protein-containing complex binding activity
CAGL0E05588g	-	-	-	-	-	-	-	-	-	-	-	-	-	Ortholog(s) have DNA-directed DNA polymerase activity, deoxycytidyl transferase activity and role in cellular response to DNA damage stimulus, error-free translesion synthesis, error-prone translesion synthesis
CAGL0K02321g	-	-	-	-	-	-	-	-	-	-	-	-	-	Ortholog(s) have role in DNA repair, cellular response to DNA damage stimulus, establishment or maintenance of cell polarity regulating cell shape and histone deacetylation, more
YPS7	-	-	-	YES	-	-	-	-	-	-	-	-	-	Putative aspartic protease; predicted GPI-anchor; expression induced at high temperature
YDJ1	-	-	-	-	-	-	-	-	-	-	-	-	-	Putative mitochondrial and ER import protein; protein abundance increased in ace2 mutant cells
CAGL0F01529g	-	-	-	-	-	-	-	-	-	-	-	-	-	Ortholog(s) have role in mitochondrial translation and mitochondrion localization
CAGL0K12738g	-	-	-	YES	-	-	-	-	-	-	-	-	-	Ortholog(s) have ferroxidase activity, role in iron ion transport and fungal-type vacuole membrane localization
YAP7	-	-	-	-	-	-	-	-	-	-	-	-	-	bZIP domain-containing protein involved in regulation of nitric oxide detoxification
CAGL0A00935g	-	-	-	YES	-	-	-	-	-	-	-	-	-	Ortholog(s) have role in generation of catalytic spliceosome for first transesterification step, mRNA splicing, via spliceosome, snoRNA splicing and U2-type spliceosomal complex, nucleus, spliceosomal complex localization
CAGL0H01859g	-	-	-	YES	-	-	-	-	-	-	-	-	-	Ortholog(s) have AP-2 adaptor complex, clathrin-coated vesicle localization
CAGL0A02970g	-	-	-	YES	-	-	-	-	-	-	-	-	-	Ortholog(s) have mRNA 3'-UTR binding activity, role in regulation of mRNA stability, regulation of phosphate metabolic process and cytoplasm localization
PWP3	-	-	-	-	-	-	-	-	-	-	-	-	-	Protein with tandem repeats; putative adhesin-like protein; belongs to adhesin cluster II
CAGL0M10235g	-	-	-	-	-	-	-	-	-	-	-	-	-	Ortholog(s) have SNAP receptor activity, role in intra-Golgi vesicle-mediated transport, vesicle fusion and Golgi trans cisterna, SNARE complex localization
CAGL0A01408g	-	-	-	-	-	-	-	-	-	-	-	-	-	Ortholog(s) have RNA polymerase II activating transcription factor binding, RNA polymerase II core promoter sequence-specific DNA binding, RNA polymerase II repressing transcription factor binding, transcription coactivator activity
KAR2	-	-	-	YES	-	-	-	-	-	-	-	-	-	Protein with a predicted role in nuclear fusion
CAGL0F07359g	-	-	-	-	-	-	-	-	-	-	-	-	-	Ortholog of S. cerevisiae : YGL117W and Saccharomyces cerevisiae S288C : YGL117W
CAGL0B00242g	-	-	YES	-	-	-	-	-	-	-	-	-	-	Alpha-domain mating-type protein alpha1p
CAGL0H09152g	-	-	-	-	-	-	-	-	-	-	-	-	-	Ortholog(s) have role in spermine transport
CAGL0H05819g	-	-	-	YES	-	-	-	-	-	-	-	-	-	Ortholog(s) have role in mitochondrial proton-transporting ATP synthase complex assembly and INA complex, intrinsic component of mitochondrial inner membrane localization
RIP1	-	-	-	-	-	-	-	-	-	-	-	-	-	Putative ubiquinol-Cytochrome c reductase iron-sulfur protein
CAGL0B01595g	-	-	-	YES	-	-	-	-	-	-	-	-	-	Protein of unknown function
CAGL0L00451g	-	-	-	YES	-	-	-	-	-	-	-	-	-	Ortholog(s) have structural constituent of ribosome activity and mitochondrial small ribosomal subunit localization
CAGL0C02541g	-	-	-	YES	-	-	-	-	-	-	-	-	-	Ortholog(s) have TFIID-class transcription factor complex binding, chromatin binding, lysine-acetylated histone binding activity
CAGL0L12320g	-	-	-	YES	-	-	-	-	-	-	-	-	-	Ortholog(s) have role in mitochondrial genome maintenance, mitochondrial tRNA 5'-end processing and matrix side of mitochondrial inner membrane localization
CAGL0L06072g	-	-	-	YES	-	-	-	-	-	-	-	-	-	Has domain(s) with predicted nucleic acid binding activity
CAGL0J10846g	-	-	-	-	-	-	-	-	-	-	-	-	-	Ortholog(s) have cyclin-dependent protein serine/threonine kinase regulator activity and role in negative regulation of DNA-binding transcription factor activity, negative regulation of macroautophagy, regulation of protein stability
CAGL0I03168g	-	-	-	-	-	-	-	-	-	-	-	-	-	Ortholog of S. cerevisiae : YEL023C, C. albicans SC5314 : C3_04440C_A, C. dubliniensis CD36 : Cd36_84380, C. auris B8441 : B9J08_005504 and Candida tenuis NRRL Y-1498 : CANTEDRAFT_101635
CAGL0H08954g	-	-	-	-	-	-	-	-	-	-	-	-	-	Ortholog(s) have rRNA (uridine-2'-O-)-methyltransferase activity, role in rRNA methylation and mitochondrion localization
IPC1	-	-	-	-	-	-	-	-	-	-	-	-	-	Predicted inositolphosphorylceramide (IPC) synthase, catalyzes the essential step in sphingolipid biosynthesis; potential antifungal drug target
CAGL0H04873g	-	-	-	YES	-	-	-	-	-	-	-	-	-	Ortholog(s) have sequence-specific DNA binding activity
CAGL0D03652g	-	-	-	-	-	-	-	-	-	-	-	-	-	Protein of unknown function
CAGL0I00286g	-	-	YES	-	-	-	-	-	-	-	-	-	-	Has domain(s) with predicted transmembrane transporter activity, role in transmembrane transport and integral component of membrane, membrane localization
CAGL0L02981g	-	-	-	-	-	-	-	-	-	-	-	-	-	Ortholog(s) have role in spliceosomal complex disassembly and U2-type post-mRNA release spliceosomal complex, spliceosomal complex localization
CAGL0A04367g	-	-	YES	-	-	-	-	-	-	-	-	-	-	Ortholog of S. cerevisiae : YBL059W and Saccharomyces cerevisiae S288C : YBL059W
CDC21	-	-	-	-	-	-	-	-	-	-	-	-	-	Putative thymidylate synthase
CAGL0G03509g	-	-	-	YES	-	-	-	-	-	-	-	-	-	Ortholog(s) have role in actin filament organization, budding cell apical bud growth, regulation of cell shape, regulation of exocytosis, septum digestion after cytokinesis
CAGL0M07832g	-	-	-	YES	-	-	-	-	-	-	-	-	-	Ortholog(s) have role in reciprocal meiotic recombination and condensed nuclear chromosome localization
CAGL0H07645g	-	-	-	-	-	-	-	-	-	-	-	-	-	Ortholog(s) have DNA secondary structure binding activity and role in homologous chromosome pairing at meiosis, positive regulation of protein sumoylation, reciprocal meiotic recombination, synaptonemal complex assembly
CAGL0L06864g	-	-	-	YES	-	-	-	-	-	-	-	-	-	Putative protein related to ECM3; gene is downregulated in azole-resistant strain
CAGL0H02035g	-	-	-	YES	-	-	-	-	-	-	-	-	-	Ortholog(s) have histone acetyltransferase activity, methylated histone binding activity
Cgai2	-	-	-	-	-	-	-	-	-	-	-	-	-	Putative endonuclease containing motifs common to fungal intron-encoded endonucleases; encoded by the first two exons and part of the second intron (a group I intron) of the mitochondrial COX1 gene
CAGL0B00374g	-	-	-	YES	-	-	-	-	-	-	-	-	-	Ortholog(s) have role in negative regulation of transcription by RNA polymerase II, pheromone-dependent signal transduction involved in conjugation with cellular fusion and nucleus localization
PEX13	-	-	-	-	-	-	-	-	-	-	-	-	-	Ortholog(s) have protein-macromolecule adaptor activity and role in fatty acid metabolic process, protein import into peroxisome matrix, docking, protein targeting to peroxisome
CAGL0K01947g	-	-	-	YES	-	-	-	-	-	-	-	-	-	Has domain(s) with predicted nucleic acid binding, zinc ion binding activity
CAGL0H06655g	YES	YES	-	YES	-	-	-	-	-	-	-	-	-	Ortholog(s) have peptidyl-prolyl cis-trans isomerase activity, protein phosphatase regulator activity
CAGL0H04691g	-	-	YES	-	-	-	-	-	-	-	-	-	-	Ortholog(s) have structural constituent of ribosome activity and mitochondrial large ribosomal subunit localization
CAGL0F06325g	-	-	-	-	-	-	-	-	-	-	-	-	-	Ortholog(s) have Sin3-type complex localization
CAGL0L05676g	-	-	-	-	-	-	-	-	-	-	-	-	-	Ortholog(s) have GMP synthase (glutamine-hydrolyzing) activity, aspartate carbamoyltransferase activity, carbamoyl-phosphate synthase (glutamine-hydrolyzing) activity
CAGL0I07315g	-	-	-	-	-	-	-	-	-	-	-	-	-	Ortholog(s) have pyridoxal phosphatase activity
CAGL0F03641g	-	-	-	-	-	-	-	-	-	-	-	-	-	Has domain(s) with predicted integral component of membrane localization
SUR2	-	-	-	-	-	-	-	-	-	-	-	-	-	Predicted sphinganine hydroxylase with role in sphingolipid biosynthesis; mutants show reduced sensitivity to caspofungin and increased sensitivity to micafungin
HAA1	-	-	-	-	-	-	-	-	-	-	-	-	-	Putative transcription factor, involved in regulation of response to acetic acid stress
CAGL0G04169g	-	-	-	-	-	-	-	-	-	-	-	-	-	Ortholog(s) have SCF ubiquitin ligase complex localization
CAGL0I06226g	-	-	-	YES	-	-	-	-	-	-	-	-	-	Ortholog of S. cerevisiae : JJJ2, C. albicans SC5314 : C1_09280W_A, C. dubliniensis CD36 : Cd36_08750, C. parapsilosis CDC317 : CPAR2_803690 and C. auris B8441 : B9J08_004047
CAGL0B04895g	-	-	-	YES	-	-	-	-	-	-	-	-	-	Ortholog(s) have RNA polymerase II cis-regulatory region sequence-specific DNA binding activity and role in negative regulation of transcription by RNA polymerase II, positive regulation of transcription by RNA polymerase II
CAGL0K10604g	-	-	-	-	-	-	-	-	-	-	-	-	-	Ortholog(s) have calmodulin-dependent protein kinase activity, role in protein phosphorylation, signal transduction and cytoplasm localization
GDH2	-	-	-	-	-	-	-	-	-	-	-	-	-	Ortholog(s) have glutamate dehydrogenase (NAD+) activity and role in nitrogen compound metabolic process
CAGL0M13717g	-	-	-	YES	-	-	-	-	-	-	-	-	-	Ortholog(s) have amidophosphoribosyltransferase activity and role in 'de novo' IMP biosynthetic process, adenine metabolic process
CAGL0C02057g	-	-	-	YES	-	-	-	-	-	-	-	-	-	Protein of unknown function
CAGL0I06270g	-	-	-	-	-	-	-	-	-	-	-	-	-	Ortholog(s) have ubiquinol-cytochrome-c reductase activity, role in aerobic respiration, mitochondrial electron transport, ubiquinol to cytochrome c and mitochondrial respiratory chain complex III localization
CAGL0K04697g	-	-	-	YES	-	-	-	-	-	-	-	-	-	Has domain(s) with predicted nucleic acid binding activity
CAGL0E01441g	-	-	-	-	-	-	-	-	-	-	-	-	-	Ortholog(s) have ubiquitin-protein transferase activity and role in nuclear protein quality control by the ubiquitin-proteasome system, response to misfolded protein, ubiquitin-dependent protein catabolic process
CAGL0M02101g	-	-	-	-	-	-	-	-	-	-	-	-	-	Ortholog(s) have role in aerobic respiration and mitochondrion localization
CAGL0L08448g	-	-	-	-	-	-	-	-	-	-	-	-	-	Ortholog(s) have role in eisosome assembly, negative regulation of protein phosphorylation, negative regulation of sphingolipid biosynthetic process and plasma membrane organization, more
GLM6	-	-	-	YES	-	-	-	-	-	-	-	-	-	Gene used for molecular typing of C. glabrata strain isolates
CAGL0L04070g	-	-	-	YES	-	-	-	-	-	-	-	-	-	Ortholog(s) have structural constituent of ribosome activity and mitochondrial large ribosomal subunit, mitochondrion localization
SOD1	-	-	-	YES	-	-	-	-	-	-	-	-	-	Cytosolic copper-zinc superoxide dismutase
HXT1	-	-	YES	-	-	-	-	-	-	-	-	-	-	Ortholog(s) have fructose transmembrane transporter activity, pentose transmembrane transporter activity, role in glucose transmembrane transport, mannose transmembrane transport and plasma membrane localization
CAGL0D06600g	-	-	-	YES	-	-	-	-	-	-	-	-	-	Ortholog(s) have protein serine/threonine kinase activity, protein tyrosine kinase activity
CAGL0L00227g	-	-	-	-	-	-	-	-	-	-	-	-	-	Putative adhesin with glycine and serine rich repeats; belongs to adhesin cluster V
CAGL0L11814g	-	-	-	-	-	-	-	-	-	-	-	-	-	Ortholog(s) have glycolipid floppase activity, phosphatidylcholine flippase activity, phosphatidylethanolamine flippase activity
CAGL0J08349g	-	-	YES	-	-	-	-	-	-	-	-	-	-	Ortholog(s) have cellular bud neck localization
CAGL0D05544g	-	-	-	-	-	-	-	-	-	-	-	-	-	Ortholog(s) have mRNA binding activity
CAGL0F03003g	-	-	-	YES	-	-	-	-	-	-	-	-	-	Ortholog(s) have osmosensor activity and role in (1->3)-beta-D-glucan biosynthetic process, cellular bud site selection, fungal-type cell wall organization, hyperosmotic response, osmosensory signaling pathway via Sho1 osmosensor
CAGL0I09878g	-	-	-	-	-	YES	-	-	-	-	-	-	-	Ortholog(s) have long-chain fatty acid-CoA ligase activity, medium-chain fatty acid-CoA ligase activity, myristoyl-CoA ligase activity, oleoyl-CoA ligase activity, palmitoyl-CoA ligase activity
CAGL0K10824g	YES	YES	-	-	-	-	-	-	-	-	-	-	-	Ortholog of S. cerevisiae : YLR149C, C. albicans SC5314 : C7_03280C_A, C. dubliniensis CD36 : Cd36_72930, C. parapsilosis CDC317 : CPAR2_704080 and C. auris B8441 : B9J08_004261
CHS3B	-	-	-	-	-	-	-	-	-	-	-	-	-	Class IV chitin synthase with a calcineurin pathway- and Tor1p-dependent role in cell wall integrity; mutants have significantly thickened cell wall chitin-glucan layer; mutants delayed in cell wall formation during protoplast regeneration
CAGL0G05329g	-	-	-	-	-	-	-	-	-	-	-	-	-	Ortholog(s) have DNA translocase activity, role in positive regulation of transcription by RNA polymerase II and SWI/SNF complex, cytosol, nucleus localization
COX6	-	-	-	-	-	-	-	-	-	-	-	-	-	Cytochrome c oxidase subunit VI
CAGL0H03267g	-	-	-	-	-	-	-	-	-	-	-	-	-	Has domain(s) with predicted nucleic acid binding, nucleotide binding activity
CAGL0H08129g	-	-	-	-	-	-	-	-	-	-	-	-	-	Ortholog(s) have role in protein processing, pseudohyphal growth and plasma membrane localization
CAGL0G06094g	-	-	-	YES	-	-	-	-	-	-	-	-	-	Ortholog(s) have role in negative regulation of nuclear-transcribed mRNA catabolic process, deadenylation-dependent decay and positive regulation of G1 to G0 transition, more
CAGL0L13156g	-	-	-	YES	-	-	-	-	-	-	-	-	-	Ortholog(s) have enzyme inhibitor activity, role in ubiquitin recycling and endosome localization
CAGL0H07491g	-	-	-	-	-	-	-	-	-	-	-	-	-	Ortholog(s) have small GTPase binding activity
CAGL0G08019g	-	-	-	-	-	-	-	-	-	-	-	-	-	Ortholog(s) have plasma membrane localization
YPS3	-	-	-	YES	-	-	-	-	-	-	-	-	-	Putative aspartic protease; predicted GPI-anchor; member of a YPS gene cluster that is required for virulence in mice
CAGL0H00682g	-	-	-	-	-	-	-	-	-	-	-	-	-	Has domain(s) with predicted mannosyl-oligosaccharide glucosidase activity and role in oligosaccharide metabolic process
PHO2	-	-	-	YES	-	-	-	-	-	-	-	-	-	Ortholog(s) have DNA-binding transcription activator activity, RNA polymerase II-specific, RNA polymerase II cis-regulatory region sequence-specific DNA binding activity
CAGL0L03652g	-	-	-	-	-	-	-	-	-	-	-	-	-	Ortholog(s) have role in mitochondrial genome maintenance, regulation of mitochondrial membrane potential
CAGL0J06358g	-	-	-	-	-	-	-	-	-	-	-	-	-	Ortholog of S. cerevisiae : YDL180W and Saccharomyces cerevisiae S288C : YDL180W
CAGL0E02315g	-	-	-	-	-	-	-	-	-	-	-	-	-	Ortholog(s) have chromatin binding activity
CAGL0I05918g	-	-	-	-	-	-	-	-	-	-	-	-	-	Ortholog(s) have protein transmembrane transporter activity, role in mitochondrial genome maintenance, protein import into mitochondrial matrix and TIM23 mitochondrial import inner membrane translocase complex localization
CAGL0I01342g	-	-	-	YES	-	-	-	-	-	-	-	-	-	Has domain(s) with predicted catalytic activity, lyase activity, pyridoxal phosphate binding activity and role in cellular amino acid metabolic process
MRP10	-	-	-	YES	-	-	-	-	-	-	-	-	-	Ortholog(s) have structural constituent of ribosome activity, role in mitochondrial translation and mitochondrial small ribosomal subunit localization
CAGL0M08316g	-	-	-	-	-	-	-	-	-	-	-	-	-	Ortholog(s) have role in proteolysis and cytoplasm localization
CAGL0G03971g	-	-	-	-	-	-	-	-	-	-	-	-	-	Ortholog(s) have role in negative regulation of transcription from RNA polymerase II promoter in response to iron and cytosol localization
CAGL0A01001g	-	-	-	-	-	-	-	-	-	-	-	-	-	Ortholog of S. cerevisiae : YLR326W, C. albicans SC5314 : C2_00270C_A, C. dubliniensis CD36 : Cd36_15250, C. parapsilosis CDC317 : CPAR2_213510 and C. auris B8441 : B9J08_002871
CAGL0M07634g	-	-	-	YES	-	-	-	-	-	-	-	-	-	Ortholog(s) have role in pseudohyphal growth and cytosol, nucleus localization
ATG11	-	-	-	-	-	-	-	-	-	-	-	-	-	Protein with a predicted role in pexophagy
CAGL0F01749g	-	-	-	YES	-	-	-	-	-	-	-	-	-	Putative serine hydroxymethyltransferase; protein differentially expressed in azole resistant strain
CAGL0C00407g	-	-	-	YES	-	-	-	-	-	-	-	-	-	Ortholog(s) have role in intracellular signal transduction
CAGL0K01529g	-	-	-	YES	-	-	-	-	-	-	-	-	-	Ortholog(s) have tRNA-5-taurinomethyluridine 2-sulfurtransferase activity, role in mitochondrial tRNA wobble position uridine thiolation and mitochondrion localization
CAGL0J06336g	-	-	-	YES	-	-	-	-	-	-	-	-	-	Ortholog(s) have cyclin-dependent protein serine/threonine kinase regulator activity and role in regulation of establishment or maintenance of cell polarity, regulation of transcription involved in G1/S transition of mitotic cell cycle
CAGL0L00517g	-	-	-	YES	-	-	-	-	-	-	-	-	-	Mass spectrometry data support an N-terminal extension of this ORF
YPS11	-	-	-	-	-	-	-	-	-	-	-	-	-	Putative aspartic protease; member of a YPS gene cluster that is required for virulence in mice; induced in response to low pH and high temperature
CAGL0E04378g	YES	YES	-	YES	-	-	-	-	-	-	-	-	-	Ortholog(s) have role in retrograde transport, endosome to Golgi and cytoplasm, late endosome localization
CAGL0E01155g	-	-	-	YES	-	-	-	-	-	-	-	-	-	Ortholog(s) have RNA polymerase I activity, role in nucleolar large rRNA transcription by RNA polymerase I, transcription by RNA polymerase I and RNA polymerase I complex localization
CAGL0L06358g	-	-	-	-	-	-	-	-	-	-	-	-	-	Has domain(s) with predicted membrane localization
CAGL0M07590g	-	-	-	-	-	-	-	-	-	-	-	-	-	Ortholog(s) have DNA-binding transcription activator activity, RNA polymerase II-specific, cis-regulatory region sequence-specific DNA binding activity
CAGL0F08261g	-	-	-	-	-	-	-	-	-	-	-	-	-	Ortholog(s) have melatonin binding, phosphopyruvate hydratase activity, role in glycolytic process, regulation of vacuole fusion, non-autophagic and fungal-type vacuole, mitochondrion, phosphopyruvate hydratase complex localization
CAGL0K05753g	-	-	-	-	-	-	-	-	-	-	-	-	-	Ortholog(s) have L-proline transmembrane transporter activity, amino acid transmembrane transporter activity and role in amino acid transport, transmembrane transport
CAGL0B04433g	-	-	-	-	-	-	-	-	-	-	-	-	-	Has domain(s) with predicted nucleobase transmembrane transporter activity, transmembrane transporter activity, role in nucleobase transport, transmembrane transport and membrane localization
CAGL0K04631g	YES	YES	-	YES	-	-	-	-	-	-	-	-	-	Has domain(s) with predicted nucleic acid binding, zinc ion binding activity
CAGL0K04499g	-	-	-	YES	-	-	-	-	-	-	-	-	-	Ortholog(s) have phosphoribosylformylglycinamidine synthase activity and role in purine nucleotide biosynthetic process
ATP6	-	-	-	-	-	-	-	-	-	-	-	-	-	Mitochondrially encoded subunit a of the F0 sector of mitochondrial F1F0 ATP synthase
CAGL0I02838g	-	-	-	YES	-	-	-	-	-	-	-	-	-	Ortholog(s) have DNA-binding transcription activator activity, RNA polymerase II-specific, RNA polymerase II cis-regulatory region sequence-specific DNA binding activity
CAGL0B03773g	-	-	-	-	-	-	-	-	YES	-	-	-	-	Has domain(s) with predicted role in amino acid transport, transmembrane transport and integral component of membrane, membrane localization
CAGL0H06633g	-	-	-	-	-	-	-	-	-	-	-	-	-	Putative phosphoenolpyruvate carboxykinase; gene is downregulated in azole-resistant strain
CAGL0H04037g	-	-	-	-	-	-	-	-	-	-	-	-	-	Ortholog(s) have heat shock protein binding, protein phosphatase regulator activity and role in glycogen metabolic process, meiotic cell cycle, mitotic spindle assembly checkpoint, response to heat
CAGL0L09691g	-	-	-	-	-	-	-	-	-	-	-	-	-	Ortholog(s) have DNA-binding transcription activator activity, RNA polymerase II-specific, RNA polymerase II cis-regulatory region sequence-specific DNA binding activity
CAGL0F08767g	-	-	-	YES	-	-	-	-	-	-	-	-	-	Protein of unknown function
CAGL0E04246g	-	-	-	YES	-	-	-	-	-	-	-	-	-	Ortholog(s) have role in DNA recombination, positive regulation of transcription by RNA polymerase II, regulation of cell aging, telomere maintenance, telomere maintenance via recombination and EKC/KEOPS complex localization
CAGL0A03410g	-	-	-	YES	-	-	-	-	-	-	-	-	-	Protein of unknown function
CAGL0E03003g	-	-	-	-	-	-	-	-	-	-	-	-	-	Ortholog(s) have role in N-terminal peptidyl-methionine acetylation
CAGL0B04191g	-	-	-	-	-	-	-	-	-	-	-	-	-	Has domain(s) with predicted integral component of membrane localization
CAGL0L02519g	-	-	-	-	-	-	-	-	-	-	-	-	-	Has domain(s) with predicted transmembrane transporter activity, role in transmembrane transport and integral component of membrane localization
CAGL0I07293g	YES	-	-	YES	-	-	-	-	-	-	-	-	-	Adhesin-like cell wall protein; predicted GPI-anchor; belongs to adhesin cluster V
CAGL0K07337g	-	-	-	-	-	-	-	-	-	-	-	-	-	Has domain(s) with predicted ion channel activity, role in ion transport and membrane localization
CAGL0M13101g	-	-	-	-	-	-	-	-	-	-	-	-	-	Protein of unknown function
CAGL0K04367g	-	-	-	-	-	-	-	-	-	-	-	-	-	Ortholog(s) have L-methionine secondary active transmembrane transporter activity, role in methionine import across plasma membrane, sulfur amino acid transport and plasma membrane localization
HXT14	-	-	-	-	-	-	-	-	-	-	-	-	-	Ortholog(s) have galactose transmembrane transporter activity and role in hexose transmembrane transport
PWP1	-	-	-	-	-	-	-	-	-	-	-	-	-	Protein with 32 tandem repeats; putative adhesin-like protein; belongs to adhesin cluster II
CAGL0H08778g	-	-	-	-	-	-	-	-	-	-	-	-	-	Ortholog(s) have mRNA binding activity and role in nuclear-transcribed mRNA catabolic process, deadenylation-dependent decay
CAGL0H09130g	-	-	-	YES	-	-	-	-	-	-	-	-	-	Ortholog(s) have enzyme activator activity and role in protein N-linked glycosylation, protein O-linked glycosylation
MFalpha	-	-	-	YES	-	-	-	-	-	-	-	-	-	Mating pheromone alpha1 precursor
CAGL0M13277g	-	-	YES	-	-	-	-	-	-	-	-	-	-	Ortholog(s) have nucleoside diphosphate kinase activity
CAGL0M11396g	-	-	-	-	-	-	-	-	-	-	-	-	-	Ortholog(s) have protein serine/threonine kinase activity
CAGL0B02277g	-	-	-	YES	-	-	-	-	-	-	-	-	-	Ortholog(s) have minor groove of adenine-thymine-rich DNA binding activity, role in negative regulation of transcription by RNA polymerase II and cytosol, nucleus localization
CAGL0H08195g	-	-	-	-	-	-	-	-	-	-	-	-	-	Ortholog(s) have ATPase inhibitor activity, Hsp70 protein binding, Hsp90 protein binding, mRNA binding activity, role in protein folding, protein localization, protein targeting to mitochondrion and cytoplasm localization
CAGL0I06116g	-	-	-	-	-	-	-	-	-	-	-	-	-	Ortholog(s) have serine-type endopeptidase activity, role in protein autoprocessing, protein processing, response to amino acid and extrinsic component of plasma membrane localization
CAGL0D02266g	-	-	-	YES	-	-	-	-	-	-	-	-	-	Ortholog(s) have transcription factor TFIIH holo complex localization
HXT4	-	-	YES	-	-	-	-	-	-	-	-	-	-	Ortholog(s) have glucose transmembrane transporter activity, pentose transmembrane transporter activity and plasma membrane localization
CAGL0M12188g	-	-	-	YES	-	-	-	-	-	-	-	-	-	Ortholog(s) have glycine dehydrogenase (decarboxylating) activity, role in glycine catabolic process, one-carbon metabolic process, protein lipoylation and mitochondrion localization
CAGL0J10120g	-	-	-	-	-	-	-	-	-	-	-	-	-	Ortholog(s) have DNA replication origin binding, RNA polymerase II transcription factor binding, chromatin binding, sequence-specific DNA binding, transcription coactivator activity, transcription coregulator activity
CAGL0H03311g	-	-	-	YES	-	-	-	-	-	-	-	-	-	Ortholog of S. cerevisiae : YGL081W and Saccharomyces cerevisiae S288C : YGL081W
CAGL0A03883g	-	-	-	-	-	-	-	-	-	-	-	-	-	Ortholog(s) have structural constituent of ribosome activity, role in mRNA processing and integral component of mitochondrial inner membrane, mitochondrial small ribosomal subunit localization
CAGL0I06248g	-	-	-	-	-	-	-	-	-	-	-	-	-	Ortholog(s) have role in cellular cation homeostasis, cellular protein localization, protein dephosphorylation
CAGL0H00528g	-	-	-	-	-	-	-	-	-	-	-	-	-	Ortholog(s) have histone demethylase activity (H3-K4 specific), histone demethylase activity (H3-dimethyl-K4 specific) and histone demethylase activity (H3-monomethyl-K4 specific), more
CAGL0C01551g	YES	YES	-	YES	-	-	-	-	-	-	-	-	-	Ortholog(s) have RNA polymerase II cis-regulatory region sequence-specific DNA binding, RNA polymerase II repressing transcription factor binding activity and role in negative regulation of transcription by RNA polymerase II
CAGL0K11814g	-	-	-	-	-	-	-	-	-	-	-	-	-	Ortholog(s) have role in cellular response to glucose starvation, negative regulation of DNA-binding transcription factor activity, protein catabolic process in the vacuole and response to unfolded protein, more
CAGL0J08393g	-	-	-	YES	-	-	-	-	-	-	-	-	-	Ortholog(s) have damaged DNA binding activity, role in DNA damage checkpoint, establishment of protein localization, telomere maintenance via telomerase and nuclear chromosome localization
CAGL0M12166g	-	-	-	-	-	-	-	-	-	-	-	-	-	Ortholog(s) have role in mRNA polyadenylation, pre-mRNA cleavage required for polyadenylation, tRNA processing, termination of RNA polymerase II transcription, poly(A)-coupled
SNF7	-	-	-	-	-	-	-	-	-	-	-	-	-	Ortholog(s) have role in ATP export, ESCRT III complex assembly, cellular response to anoxia, intralumenal vesicle formation and late endosome to vacuole transport, more
CAGL0F04719g	-	-	-	-	-	-	-	-	-	-	-	-	-	Ortholog(s) have glycogen (starch) synthase activity, role in glycogen biosynthetic process and cytoplasm localization
CAGL0L06710g	-	-	-	-	-	-	-	-	-	-	-	-	-	Ortholog(s) have basic amino acid transmembrane transporter activity and role in basic amino acid transmembrane export from vacuole, induction of conjugation upon nitrogen starvation, negative regulation of cAMP-mediated signaling
HPT1	-	-	-	YES	-	-	-	-	-	-	-	-	-	Putative hypoxanthine guanine phosphoribosyl transferase
CAGL0K01507g	-	-	-	-	-	-	-	-	-	-	-	-	-	Ortholog(s) have G protein-coupled receptor activity, glucose binding activity
CAGL0L12650g	-	-	-	-	-	YES	-	-	-	-	-	-	-	Ortholog(s) have RNA polymerase II CTD heptapeptide repeat kinase activity, cyclin-dependent protein serine/threonine kinase activity
RPM2	-	-	-	-	-	-	-	-	-	-	-	-	-	Putative mitochondrial RNase P precursor; gene used for molecular typing of C. glabrata strain isolates
CAGL0J07986g	-	-	-	YES	-	-	-	-	-	-	-	-	-	Ortholog(s) have protein-macromolecule adaptor activity, role in protein maturation by [4Fe-4S] cluster transfer and Yae1-Lto1 complex, nucleus localization
CAGL0H01947g	-	-	-	-	-	-	-	-	-	-	-	-	-	Ortholog of S. cerevisiae : YJR056C, C. albicans SC5314 : CR_03980W_A, C. dubliniensis CD36 : Cd36_29260, C. parapsilosis CDC317 : CPAR2_202360 and C. auris B8441 : B9J08_001840
SCS7	-	-	-	-	-	-	-	-	-	-	-	-	-	Ortholog(s) have fatty acid alpha-hydroxylase activity and role in inositol phosphoceramide metabolic process, mannosyl-inositol phosphorylceramide metabolic process
CAGL0J11550g	-	-	-	YES	-	-	-	-	-	-	-	-	-	Ortholog of S. cerevisiae : YNL195C and Saccharomyces cerevisiae S288C : YNL195C
AWP7	-	-	-	YES	-	-	-	-	-	-	-	-	-	Putative adhesin-like cell wall protein; belongs to adhesin cluster IV; predicted GPI-anchor
CAGL0G04763g	-	-	-	YES	-	-	-	-	-	-	-	-	-	Has domain(s) with predicted role in termination of G protein-coupled receptor signaling pathway
CAGL0J02128g	-	-	-	-	-	-	-	-	-	-	-	-	-	Ortholog of S. cerevisiae : YIL002W-A and Saccharomyces cerevisiae S288C : YIL002W-A
CAGL0L09537g	-	-	-	-	-	-	-	-	-	-	-	-	-	Has domain(s) with predicted FMN binding, catalytic activity, oxidoreductase activity
CAGL0K07986g	-	-	-	YES	-	-	-	-	-	-	-	-	-	Ortholog(s) have 7S RNA binding, GTPase activity, role in SRP-dependent cotranslational protein targeting to membrane and signal recognition particle, endoplasmic reticulum targeting localization
CAGL0A03872g	-	-	-	-	-	-	-	-	-	-	-	-	-	Ortholog(s) have phosphatidylinositol-4,5-bisphosphate binding activity, role in actin cortical patch assembly, actin filament organization, endocytosis and actin cortical patch localization
CAGL0D02002g	-	-	-	-	-	-	-	-	-	-	-	-	-	Ortholog(s) have RNA polymerase II CTD heptapeptide repeat kinase activity, cyclin-dependent protein serine/threonine kinase activity
CAGL0I00836g	-	-	YES	YES	-	-	-	-	-	-	-	-	-	Ortholog(s) have role in cellular response to glucose starvation
CAGL0G04785g	-	-	-	YES	-	-	-	-	-	-	-	-	-	Protein of unknown function
CAGL0M08580g	-	-	-	YES	-	-	-	-	-	-	-	-	-	Ortholog(s) have role in ascospore wall assembly and prospore membrane, prospore membrane leading edge localization
CAGL0H06677g	-	-	-	-	-	-	-	-	-	-	-	-	-	Ortholog(s) have transcription coactivator activity and role in carbon catabolite regulation of transcription from RNA polymerase II promoter
CAGL0F02475g	-	-	-	YES	-	-	-	-	-	-	-	-	-	Ortholog(s) have RNA binding activity, role in mRNA splicing, via spliceosome and U2-type prespliceosome localization
CAGL0J02024g	-	-	-	YES	-	-	-	-	-	-	-	-	-	Protein of unknown function
CAGL0E02123g	-	-	-	YES	-	-	-	-	-	-	-	-	-	Ortholog(s) have mitochondrial large ribosomal subunit localization
CAGL0L03091g	-	-	-	-	-	YES	-	-	-	-	-	-	-	Ortholog(s) have methylated histone binding activity, role in histone deacetylation, negative regulation of meiotic nuclear division, protein methylation, regulation of transcription, DNA-templated and Set3 complex localization
CAGL0L05588g	-	-	-	YES	-	-	-	-	-	-	-	-	-	Ortholog(s) have deaminated glutathione amidase activity and role in cellular amide catabolic process
CAGL0K01903g	-	-	-	YES	-	-	-	-	-	-	-	-	-	Ortholog(s) have plasma membrane localization
CAGL0M10549g	-	-	-	-	-	-	-	-	-	-	-	-	-	Ortholog(s) have role in mitochondrial cytochrome c oxidase assembly, regulation of proton transport and integral component of mitochondrial inner membrane, mitochondrial respirasome localization
CAGL0J00407g	-	-	-	-	-	-	-	-	-	-	-	-	-	Ortholog(s) have inorganic cation transmembrane transporter activity and role in cellular cobalt ion homeostasis, cellular manganese ion homeostasis, cobalt ion transport, manganese ion transport
CAGL0J05390g	-	-	-	-	-	-	-	-	-	-	-	-	-	Protein of unknown function
CAGL0L00157g	-	-	-	-	-	-	-	-	-	-	-	-	-	Putative adhesin-like protein; multiple tandem repeats; predicted GPI-anchor; belongs to adhesin cluster III
CAGL0C01435g	-	-	-	-	-	-	-	-	-	-	-	-	-	Ortholog(s) have role in ribosome biogenesis
MATalpha1	-	-	YES	-	-	-	-	-	-	-	-	-	-	Alpha-domain mating-type protein alpha1p; expressed in all MTLalpha strains and not in MTLa strains
CAGL0F06567g	-	-	-	-	-	-	-	-	-	-	-	-	-	Ortholog(s) have translation regulator activity and role in regulation of translation
CAGL0G05379g	-	-	-	YES	-	-	-	-	-	-	-	-	-	Ortholog(s) have RNA polymerase II activating transcription factor binding, transcription coregulator activity
CAGL0I09482g	-	-	-	-	-	-	-	-	-	-	-	-	-	Ortholog(s) have role in sporulation resulting in formation of a cellular spore, ubiquitin-dependent protein catabolic process and nuclear envelope localization
PMA1	-	-	-	-	-	-	-	-	-	-	-	-	-	Putative plasma membrane proton pump with a predicted role in pH homeostasis
CAGL0K05247g	-	-	-	-	-	-	-	-	-	-	-	-	-	Ortholog(s) have ubiquitin protein ligase binding activity, role in fungal-type cell wall organization, regulation of transcription by RNA polymerase II and nucleus localization
CAGL0E06314g	-	-	-	-	-	-	-	-	-	-	-	-	-	Ortholog(s) have structural constituent of ribosome activity and mitochondrial small ribosomal subunit localization
CAGL0J06754g	-	-	-	YES	-	-	-	-	-	-	-	-	-	Ortholog(s) have role in positive regulation of DNA-templated transcription, elongation, positive regulation of transcription by RNA polymerase I, positive regulation of translational fidelity, protein phosphorylation
EPA6	-	-	-	YES	-	-	-	-	-	-	-	-	-	Sub-telomerically encoded adhesin with a role in cell adhesion; binds to ligands containing a terminal galactose residue; expressed during murine urinary tract infection, biofilm-upregulated; belongs to adhesin cluster I
HEM15	YES	YES	-	-	-	-	-	-	-	-	-	-	-	Ortholog(s) have 2 iron, 2 sulfur cluster binding, ferrochelatase activity, role in heme biosynthetic process and mitochondrial inner membrane localization
CAGL0B00440g	-	-	-	-	-	-	-	-	-	-	-	-	-	Protein of unknown function
CAGL0M07513g	-	-	-	-	-	-	-	-	-	-	-	-	-	Ortholog(s) have structural constituent of ribosome activity and mitochondrial large ribosomal subunit localization
CAGL0M08552g	-	-	-	-	-	-	-	-	-	-	-	-	-	Ortholog(s) have phosphatidic acid binding, phosphatidylinositol-3,5-bisphosphate binding, phosphatidylinositol-3-phosphate binding, sphingolipid binding activity
CAGL0I09174g	-	-	-	YES	-	-	-	-	-	-	-	-	-	Ortholog(s) have histone methyltransferase activity (H3-K4 specific) activity, role in histone H3-K4 methylation and Set1C/COMPASS complex localization
EPA2	-	-	-	YES	-	-	-	-	-	-	-	-	-	Epithelial adhesion protein; predicted GPI-anchor; belongs to adhesin cluster I
MT-I	-	-	-	-	-	-	-	-	-	-	-	-	-	Copper-binding metallothionein, involved in sequestration of metal ions; inducible by copper and silver; gene used for molecular typing of C. glabrata strain isolates
CAGL0G04719g	-	-	-	-	-	-	-	-	-	-	-	-	-	Ortholog(s) have phosphatidylinositol-3,5-bisphosphate 5-phosphatase activity, phosphatidylinositol-3-phosphatase activity, phosphatidylinositol-4,5-bisphosphate 5-phosphatase activity, phosphatidylinositol-4-phosphate phosphatase activity
CAGL0D04620g	-	-	-	-	-	-	-	-	-	-	-	-	-	Ortholog(s) have cyclin-dependent protein serine/threonine kinase activator activity, cyclin-dependent protein serine/threonine kinase regulator activity
CAGL0K10098g	-	-	-	YES	-	-	-	-	-	-	-	-	-	Ortholog(s) have role in nucleotide-excision repair, phosphorylation of RNA polymerase II C-terminal domain, transcription by RNA polymerase II, transcription initiation from RNA polymerase II promoter
CAGL0B03641g	-	-	-	-	-	-	-	-	-	-	-	-	-	Ortholog(s) have ATP-dependent microtubule motor activity, minus-end-directed, ATP-dependent microtubule motor activity, plus-end-directed, microtubule motor activity
CAGL0M09493g	-	-	-	-	-	-	-	-	-	-	-	-	-	Ortholog of S. cerevisiae : YMR160W, C. albicans SC5314 : C5_05070W_A, C. dubliniensis CD36 : Cd36_54670, C. parapsilosis CDC317 : CPAR2_502560 and C. auris B8441 : B9J08_004333
CAGL0H01595g	-	-	-	-	-	-	-	-	-	-	-	-	-	Ortholog(s) have role in transcription by RNA polymerase II
CAGL0K11198g	-	-	-	-	-	-	-	-	-	-	-	-	-	Ortholog(s) have RNA binding, first spliceosomal transesterification activity, role in mRNA 5'-splice site recognition and U5 snRNP localization
CAGL0K09416g	-	-	-	YES	-	-	-	-	-	-	-	-	-	Ortholog(s) have tRNA binding activity, role in protein urmylation, tRNA wobble position uridine thiolation, tRNA wobble uridine modification and cytosol, cytosolic tRNA wobble base thiouridylase complex localization
CAGL0J00847g	-	-	-	-	-	-	-	-	-	-	-	-	-	Ortholog(s) have succinate dehydrogenase (ubiquinone) activity and role in cellular respiration
PEX22	-	-	-	YES	-	-	-	-	-	-	-	-	-	Protein of unknown function
CAGL0K01155g	-	-	-	-	-	-	-	-	-	-	-	-	-	Ortholog of S. cerevisiae : YGR079W and Saccharomyces cerevisiae S288C : YGR079W
CAGL0H09108g	-	-	-	-	-	-	-	-	-	-	-	-	-	Protein of unknown function
CAGL0A02046g	-	-	-	-	-	-	-	-	-	-	-	-	-	Ortholog(s) have ubiquitin protein ligase binding activity
HIS3	-	-	-	YES	-	-	-	-	-	-	-	-	-	Putative imidazoleglycerol-phosphate dehydratase
CAGL0L08162g	-	-	-	-	-	YES	-	-	-	-	-	-	-	Ortholog(s) have role in histone deacetylation, positive regulation of stress-activated MAPK cascade, regulation of transcription, DNA-templated and Set3 complex, cytosol, nucleus localization
CAGL0F04631g	YES	YES	YES	YES	-	-	-	-	-	-	-	-	-	Ortholog of S. cerevisiae : MOH1, C. albicans SC5314 : C4_03430W_A/MOH1, C. dubliniensis CD36 : Cd36_43220, C. parapsilosis CDC317 : CPAR2_403470 and C. auris B8441 : B9J08_003595
CAGL0I02728g	-	-	-	YES	-	-	-	-	-	-	-	-	-	Ortholog(s) have role in mitochondrial respiratory chain complex assembly and cytoplasm, mitochondrion localization
YOR1	-	-	-	-	-	-	-	-	-	-	-	-	-	Putative ABC transporter involved in multidrug efflux; gene is upregulated in azole-resistant strain
CAGL0J07216g	-	-	-	YES	-	-	-	-	-	-	-	-	-	Ortholog(s) have double-stranded DNA binding activity
CAGL0K05665g	-	-	-	YES	-	-	-	-	-	-	-	-	-	Has domain(s) with predicted catalytic activity, pyridoxal phosphate binding activity and role in transsulfuration
CAGL0M07898g	-	-	-	-	-	-	-	-	-	-	-	-	-	Ortholog(s) have microtubule binding, microtubule plus end polymerase activity
CAGL0F01133g	-	-	-	-	-	-	-	-	-	-	-	-	-	Ortholog(s) have role in mitochondrial translation and mitochondrion localization
CAGL0M03949g	-	-	-	YES	-	-	-	-	-	-	-	-	-	Ortholog(s) have chaperone binding activity, role in mitochondrion organization, protein folding, protein import into mitochondrial matrix, protein stabilization, response to unfolded protein and mitochondrial matrix localization
CAGL0J10179g	-	-	-	YES	-	-	-	-	-	-	-	-	-	Ortholog(s) have protein transmembrane transporter activity, role in protein import into mitochondrial matrix, protein insertion into mitochondrial outer membrane and mitochondrial outer membrane translocase complex localization
CAGL0G05247g	-	-	-	-	-	-	-	-	-	-	-	-	-	Ortholog(s) have thiol-dependent ubiquitin-specific protease activity
CAGL0E00957g	-	-	-	-	-	-	-	-	-	-	-	-	-	Ortholog(s) have role in Golgi to plasma membrane transport, endoplasmic reticulum inheritance, exocyst assembly, exocytosis and cellular bud neck, cellular bud tip, exocyst, incipient cellular bud site localization
CAGL0L10043g	-	-	-	YES	-	-	-	-	-	-	-	-	-	Ortholog(s) have protein kinase activator activity
CAGL0D04356g	-	-	-	YES	-	-	-	-	-	-	-	-	-	Ortholog(s) have glycine dehydrogenase (decarboxylating) activity and role in glycine metabolic process, one-carbon metabolic process
CAGL0I07183g	-	-	-	-	-	-	-	-	-	-	-	-	-	Ortholog(s) have DNA-binding transcription factor activity, RNA polymerase II-specific and RNA polymerase II cis-regulatory region sequence-specific DNA binding, more
SUE1	-	-	-	YES	-	-	-	-	-	-	-	-	-	Ortholog(s) have role in protein catabolic process and mitochondrial envelope localization
CAGL0L06930g	-	-	-	YES	-	-	-	-	-	-	-	-	-	Ortholog of S. cerevisiae : YDL085C-A, C. albicans SC5314 : C1_02770W_A, C. dubliniensis CD36 : Cd36_02570, C. parapsilosis CDC317 : CPAR2_108440 and Candida tenuis NRRL Y-1498 : CANTEDRAFT_115719
CAGL0K12716g	YES	-	-	-	-	-	-	-	-	-	-	-	-	Has domain(s) with predicted transmembrane transporter activity, role in transmembrane transport and integral component of membrane, membrane localization
CAGL0B04587g	-	-	-	YES	-	-	-	-	-	-	-	-	-	Ortholog(s) have DNA binding, bending, RNA polymerase III general transcription initiation factor activity and RNA polymerase III type 1 promoter sequence-specific DNA binding, more
CAGL0K04411g	-	-	-	YES	-	-	-	-	-	-	-	-	-	Ortholog(s) have GTPase activator activity, role in positive regulation of GTPase activity, positive regulation of TORC1 signaling and Lst4-Lst7 complex, cytoplasm, vacuolar membrane localization
CAGL0K10428g	-	-	-	YES	-	-	-	-	-	-	-	-	-	Ortholog(s) have enzyme inhibitor activity and role in negative regulation of glycogen catabolic process
CAGL0C03069g	-	-	-	-	-	-	-	-	-	-	-	-	-	Ortholog(s) have CDP-diacylglycerol-serine O-phosphatidyltransferase activity
CAGL0L08492g	-	-	-	-	-	-	-	-	-	-	-	-	-	Ortholog of S. cerevisiae : YPR148C and Saccharomyces cerevisiae S288C : YPR148C
CAGL0H10164g	-	-	-	YES	-	-	-	-	-	-	-	-	-	Ortholog(s) have role in mRNA methylation, meiotic cell cycle, negative regulation of pseudohyphal growth, premeiotic DNA replication and RNA N6-methyladenosine methyltransferase complex localization
CAGL0L05346g	-	-	-	YES	-	-	-	-	-	-	-	-	-	Ortholog(s) have endodeoxyribonuclease activity, role in mitochondrial genome maintenance and mitochondrial inner membrane localization
CAGL0J00803g	-	-	-	-	-	-	-	-	-	-	-	-	-	Ortholog(s) have structural constituent of cytoskeleton activity, role in fungal-type cell wall organization, negative regulation of microtubule depolymerization and microtubule localization
CAGL0L13068g	-	-	-	-	-	-	-	-	-	-	-	-	-	Ortholog(s) have diacylglycerol cholinephosphotransferase activity, ethanolaminephosphotransferase activity and role in phosphatidylcholine biosynthetic process, phosphatidylethanolamine biosynthetic process
CAGL0L09911g	-	-	YES	YES	-	-	-	-	-	-	-	-	-	Putative adhesin-like cell wall protein; 5 tandem repeats; predicted GPI-anchor
CAGL0J05808g	-	-	-	-	-	-	-	-	-	-	-	-	-	Ortholog of S. cerevisiae : YNL146W and Saccharomyces cerevisiae S288C : YNL146W
CAGL0H00704g	-	-	-	YES	-	-	-	-	-	-	-	-	-	Ortholog(s) have role in autophagosome assembly, autophagy of mitochondrion, cytoplasm to vacuole transport by the Cvt pathway, macroautophagy
CAGL0G08470g	-	-	-	-	-	-	-	-	-	-	-	-	-	Ortholog(s) have DNA topoisomerase activity, DNA topoisomerase type I (single strand cut, ATP-independent) activity
CAGL0L06578g	-	-	-	-	-	-	-	-	-	-	-	-	-	Ortholog(s) have ubiquitin ligase activator activity
ADI1	-	-	-	YES	-	-	-	-	-	-	-	-	-	Ortholog(s) have acireductone dioxygenase (Ni2+-requiring) activity and role in L-methionine salvage from methylthioadenosine
CAGL0E02739g	-	-	-	-	-	-	-	-	-	-	-	-	-	Ortholog(s) have molecular adaptor activity, role in posttranslational protein targeting to endoplasmic reticulum membrane, response to heat and TRC complex localization
CAGL0I09372g	-	-	-	-	-	-	-	-	-	-	-	-	-	Ortholog(s) have structural constituent of ribosome activity and mitochondrial large ribosomal subunit localization
CAGL0B01727g	-	-	-	YES	-	-	-	-	-	-	-	-	-	Ortholog(s) have D-ribulokinase activity and role in pentose metabolic process
CAGL0F02585g	-	-	-	-	-	-	-	-	-	-	-	-	-	Ortholog(s) have nicotinamide riboside hydrolase activity, nicotinic acid riboside hydrolase activity, ribosylpyrimidine nucleosidase activity, uridine nucleosidase activity
CAGL0L11132g	-	-	-	YES	-	-	-	-	-	-	-	-	-	Ortholog(s) have ribonucleoside-diphosphate reductase inhibitor activity and role in cellular response to DNA damage stimulus, mitochondrion organization, regulation of ribonucleoside-diphosphate reductase activity
CAGL0G05896g	-	-	-	YES	-	-	-	-	-	-	-	-	-	Putative adhesin-like protein
CAGL0M10912g	-	-	-	-	-	-	-	-	-	-	-	-	-	Ortholog(s) have protein tag activity
CAGL0H00759g	-	-	-	-	-	-	-	-	-	-	-	-	-	Has domain(s) with predicted 3'-5' DNA helicase activity, ATP binding, helicase activity, nucleic acid binding activity and role in DNA recombination, DNA repair, DNA replication
CAGL0G05401g	-	-	-	YES	-	-	-	-	-	-	-	-	-	Ortholog(s) have mRNA binding activity
CAGL0K08074g	-	-	-	YES	-	-	-	-	-	-	-	-	-	Ortholog(s) have role in mRNA cis splicing, via spliceosome, mRNA splicing, via spliceosome, response to xenobiotic stimulus, spliceosomal complex assembly and U2 snRNP, nucleus localization
CAGL0M02673g	-	-	YES	YES	-	-	-	-	-	-	-	-	-	Ortholog(s) have copper ion binding activity and role in aerobic respiration, cellular protein-containing complex assembly
CAGL0H02563g	-	-	-	YES	-	-	-	-	-	-	-	-	-	Predicted GPI-linked protein
CAGL0K06347g	-	-	-	-	-	-	-	-	-	-	-	-	-	Ortholog(s) have palmitoyltransferase activity, role in protein palmitoylation and plasma membrane localization
CAGL0K03003g	-	-	-	-	-	-	-	-	-	-	-	-	-	Ortholog(s) have DNA-binding transcription factor activity, RNA polymerase II-specific and RNA polymerase II activating transcription factor binding, more
GSH1	-	-	-	-	-	-	-	-	-	-	-	-	-	Putative gamma glutamylcysteine synthetase, essential for viability; role in glutathione biosynthesis; required to keep the redox homeostasis and to detoxify the cell of metal ions
CAGL0K02651g	-	-	-	-	-	-	-	-	-	-	-	-	-	Ortholog(s) have small molecule sensor activity and role in chloride transport, regulation of chloride transport
CAGL0K07458g	-	-	-	-	-	-	-	-	-	-	-	-	-	Ortholog(s) have protein serine/threonine kinase activity
CAGL0L06006g	-	-	-	-	-	-	-	-	-	-	-	-	-	Putative protein serine/threonine kinase, required for induction of autophagy under nitrogen starvation and oxidative stress
CAGL0I06138g	-	-	-	-	-	-	-	-	-	-	-	-	-	Ortholog(s) have cyclin-dependent protein serine/threonine kinase inhibitor activity and role in chemotropism, maintenance of protein location in nucleus, mitotic cell cycle G1 arrest in response to pheromone
CAGL0J01914g	-	-	-	YES	-	-	-	-	-	-	-	-	-	Ortholog(s) have first spliceosomal transesterification activity and role in generation of catalytic spliceosome for first transesterification step, mRNA export from nucleus, mRNA splicing, via spliceosome, spliceosomal complex assembly
CAGL0G10131g	-	-	-	YES	-	-	-	-	-	-	-	-	-	Ortholog(s) have ubiquinol-cytochrome-c reductase activity and role in aerobic respiration, mitochondrial electron transport, ubiquinol to cytochrome c
CAGL0M11946g	-	-	-	-	-	-	-	-	-	-	-	-	-	Ortholog(s) have role in endoplasmic reticulum to Golgi vesicle-mediated transport and COPII-coated ER to Golgi transport vesicle, integral component of Golgi membrane, integral component of endoplasmic reticulum membrane localization
CAGL0M12364g	-	-	-	YES	-	-	-	-	-	-	-	-	-	Protein of unknown function
CAGL0L00693g	-	-	-	-	-	-	-	-	-	-	-	-	-	Ortholog(s) have role in dolichol biosynthetic process, dolichol-linked oligosaccharide biosynthetic process, pseudohyphal growth
CAGL0I09856g	-	-	-	-	-	-	-	-	-	-	-	-	-	Ortholog(s) have role in mitotic cell cycle, pseudohyphal growth and nucleus localization
CAGL0F05863g	-	-	-	-	-	-	-	-	-	-	-	-	-	Ortholog(s) have succinate dehydrogenase (ubiquinone) activity and role in cellular respiration
CAGL0K02937g	-	-	-	-	-	-	-	-	-	-	-	-	-	Ortholog(s) have tRNA threonylcarbamoyladenosine dehydratase activity and role in cyclic threonylcarbamoyladenosine biosynthetic process
CAGL0I10494g	-	-	-	-	-	-	-	-	-	-	-	-	-	Ortholog(s) have role in eisosome assembly, plasma membrane organization, protein localization to plasma membrane and eisosome, growing cell tip, membrane raft, plasma membrane localization
CAGL0I02816g	-	-	-	YES	-	-	-	-	-	-	-	-	-	Has domain(s) with predicted nucleic acid binding, zinc ion binding activity
CAGL0L08030g	-	-	-	YES	-	-	-	-	-	-	-	-	-	Ortholog(s) have asparagine-tRNA ligase activity, role in asparaginyl-tRNA aminoacylation, mitochondrial asparaginyl-tRNA aminoacylation and mitochondrion localization
TPO1_2	-	-	-	-	-	-	-	-	-	-	-	-	-	Putative drug:H+ antiporter, involved in efflux of clotrimazole; required for resistance to clotrimazole and other drugs; involved in virulence and biofilm formation
CAGL0I10538g	-	-	-	YES	-	-	-	-	-	-	-	-	-	Ortholog(s) have role in mRNA splicing, via spliceosome
CAGL0C01859g	-	-	-	-	-	-	-	-	-	-	-	-	-	Has domain(s) with predicted integral component of membrane localization
CAGL0M12342g	-	-	-	YES	-	-	-	-	-	-	-	-	-	Ortholog(s) have cyclin-dependent protein serine/threonine kinase regulator activity
CAGL0G04125g	YES	-	-	YES	-	YES	-	-	-	-	-	-	-	Protein with similarity to S. cerevisiae Sag1 agglutinin, involved in cell adhesion; predicted GPI-anchor
CAGL0G02453g	-	-	YES	-	-	-	-	-	-	-	-	-	-	Ortholog(s) have dipeptide transmembrane transporter activity, peptide transmembrane transporter activity, tripeptide transmembrane transporter activity
CAGL0L01529g	-	-	-	YES	-	-	-	-	-	-	-	-	-	Ortholog of S. cerevisiae : AIM32, C. albicans SC5314 : CR_07870W_A, C. dubliniensis CD36 : Cd36_33550, C. parapsilosis CDC317 : CPAR2_702070 and C. auris B8441 : B9J08_002833
CAGL0M07612g	-	-	-	YES	-	-	-	-	-	-	-	-	-	Ortholog(s) have polyamine oxidase activity and role in pantothenate biosynthetic process, spermine catabolic process
CAGL0L13024g	-	-	YES	YES	-	-	-	-	-	-	-	-	-	Ortholog(s) have role in RNA metabolic process and cytoplasmic stress granule localization
CAGL0K10846g	-	-	-	YES	-	-	-	-	-	-	-	-	-	Ortholog(s) have 8-oxo-7,8-dihydroguanosine triphosphate pyrophosphatase activity, pyrophosphatase activity, role in DNA repair and peroxisome localization
CAGL0A01177g	-	-	-	-	-	-	-	-	-	-	-	-	-	Ortholog(s) have phosphatidylinositol phospholipase C activity
CAGL0L07480g	YES	YES	YES	YES	-	-	-	-	-	-	-	YES	-	Ortholog(s) have sequence-specific DNA binding activity
CAGL0E03850g	-	-	-	-	-	-	-	-	-	-	-	-	-	Has domain(s) with predicted electron transfer activity, iron-sulfur cluster binding, oxidoreductase activity and role in tricarboxylic acid cycle
CAGL0F08195g	-	-	-	-	-	-	-	-	-	-	-	-	-	Ortholog(s) have role in pseudohyphal growth
CAGL0G00946g	-	-	-	YES	-	-	-	-	-	-	-	-	-	Has domain(s) with predicted thiol oxidase activity
CAGL0I06644g	-	-	YES	YES	-	-	-	-	-	-	-	-	-	Putative GPI-linked cell wall protein
CAGL0J05830g	-	-	-	-	-	-	-	-	-	-	-	-	-	Ortholog of S. cerevisiae : YNL144C and Saccharomyces cerevisiae S288C : YNL144C
CAGL0C03531g	-	-	-	YES	-	-	-	-	-	-	-	-	-	Ortholog(s) have protein methyltransferase activity, rRNA (guanine) methyltransferase activity, tRNA (guanine-N2-)-methyltransferase activity
CAGL0I09768g	-	-	-	YES	-	-	-	-	-	-	-	-	-	Ortholog(s) have role in mRNA splicing, via spliceosome, maturation of 5S rRNA and U4/U6 x U5 tri-snRNP complex localization
CAGL0K11990g	-	-	-	-	-	-	-	-	-	-	-	-	-	Has domain(s) with predicted ATP binding, protein kinase activity, protein tyrosine kinase activity and role in protein phosphorylation
CBF1	-	-	-	-	-	-	-	-	-	-	-	-	-	Centromere binding factor; basic helix-loop-helix leucine zipper DNA-binding protein; binds in vitro to centromere DNA element I sequence GTCACATG; complements the methionine biosynthesis defect of a Saccharomyces cerevisiae cbf1 mutant
CAGL0G08041g	-	-	-	YES	-	-	-	-	-	-	-	-	-	Ortholog(s) have iron ion binding activity and role in positive regulation of translation, ribosomal large subunit biogenesis, ribosomal subunit export from nucleus, ribosome disassembly, translational initiation, translational termination
CAGL0E05522g	-	-	-	YES	-	-	-	-	-	-	-	-	-	Ortholog of S. cerevisiae : YOR342C and Saccharomyces cerevisiae S288C : YOR342C
CAGL0B04213g	-	-	-	-	-	-	-	-	-	-	-	-	-	Ortholog(s) have role in positive regulation of glycerol transport
CAGL0J06292g	-	-	-	YES	-	-	-	-	-	-	-	-	-	Ortholog of S. cerevisiae : YDL177C, Candida tenuis NRRL Y-1498 : CANTEDRAFT_103288, Debaryomyces hansenii CBS767 : DEHA2B10164g and Pichia stipitis Pignal : PICST_60871
CAGL0L05016g	-	-	-	-	-	-	-	-	-	-	-	-	-	Ortholog of S. cerevisiae : STB6, C. albicans SC5314 : C3_03150W_A, C. dubliniensis CD36 : Cd36_83110, C. parapsilosis CDC317 : CPAR2_103210 and C. auris B8441 : B9J08_001101
CAGL0G09152g	-	-	-	YES	-	-	-	-	-	-	-	-	-	Ortholog(s) have role in cellular response to oxidative stress and mitochondrion localization
CAGL0F03223g	-	-	-	-	-	-	-	-	-	-	-	-	-	Ortholog(s) have phosphatase activity, protein serine/threonine phosphatase activity, role in cellular sodium ion homeostasis and fungal-type vacuole localization
CAGL0L13046g	-	-	-	YES	-	-	-	-	-	-	-	-	-	Ortholog(s) have role in iron-sulfur cluster assembly and CIA complex localization
CAGL0B03311g	YES	YES	-	-	-	-	-	-	-	-	-	-	-	Ortholog(s) have ubiquitin-protein transferase activity, role in SCF-dependent proteasomal ubiquitin-dependent protein catabolic process and SCF ubiquitin ligase complex localization
CAGL0C05599g	-	-	-	-	-	YES	-	-	-	-	-	-	-	Ortholog(s) have role in actin cortical patch localization, actin cytoskeleton organization, fungal-type cell wall biogenesis, mitotic division septum assembly, regulation of cell shape
CAGL0I08085g	-	-	-	YES	-	-	-	-	-	-	-	-	-	Ortholog(s) have role in mitochondrial respiratory chain complex II assembly, tricarboxylic acid cycle and mitochondrial matrix localization
CAGL0L08382g	-	-	-	-	-	-	-	-	-	-	-	-	-	Ortholog of S. cerevisiae : MAY24, C. albicans SC5314 : C3_03530W_A, C. dubliniensis CD36 : Cd36_83540, C. parapsilosis CDC317 : CPAR2_404520 and C. auris B8441 : B9J08_002269
CAGL0D04202g	-	-	-	-	-	-	-	-	-	-	-	-	-	Ortholog(s) have role in cellular zinc ion homeostasis, endoplasmic reticulum inheritance, protein localization to nuclear inner membrane, septin ring assembly
ARV1	-	-	-	-	-	-	-	-	-	-	-	-	-	Lipid transporter involved in sterol trafficking and transport of glycosylphosphatidylinositol and sphingolipid precursors
CAGL0J11000g	-	-	-	-	-	-	-	-	-	-	-	-	-	Protein of unknown function
CAGL0H06545g	-	-	YES	-	-	-	-	-	-	-	-	-	-	Ortholog(s) have role in autophagy of mitochondrion, mitochondria-nucleus signaling pathway and integral component of mitochondrial outer membrane, mitochondrion localization
GAS3	-	-	-	YES	-	-	-	-	-	-	-	-	-	Putative glycoside hydrolase of the Gas/Phr family; predicted GPI-anchor
CAGL0K05687g	YES	YES	-	-	-	-	-	-	-	-	-	-	-	Has domain(s) with predicted FMN binding, catalytic activity, oxidoreductase activity
CAGL0F00649g	-	-	-	-	-	-	-	-	-	-	-	-	-	Has domain(s) with predicted ATP binding, protein kinase activity, protein tyrosine kinase activity and role in protein phosphorylation
CAGL0H02491g	-	-	-	-	-	-	-	-	-	-	-	-	-	Ortholog(s) have cytochrome-c oxidase activity, role in mitochondrial electron transport, cytochrome c to oxygen and mitochondrial respiratory chain complex IV localization
CAGL0B02794g	-	-	-	-	-	-	-	-	-	-	-	-	-	Ortholog(s) have (S)-2-(5-amino-1-(5-phospho-D-ribosyl)imidazole-4-carboxamido)succinate AMP-lyase (fumarate-forming) activity, N6-(1,2-dicarboxyethyl)AMP AMP-lyase (fumarate-forming) activity
CAGL0M11902g	-	-	-	YES	-	-	-	-	-	-	-	-	-	Ortholog of S. cerevisiae : FUN19 and Saccharomyces cerevisiae S288C : YAL034C
CAGL0F04917g	-	-	-	-	-	-	-	-	-	-	-	-	-	Putative regulatory subunit for protein phosphatase; gene is upregulated in azole-resistant strain
CAGL0K06105g	-	-	-	YES	-	-	-	-	-	-	-	-	-	Ortholog of S. cerevisiae : BOP2 and Saccharomyces cerevisiae S288C : YLR267W
CAGL0J09548g	-	-	-	-	-	-	-	-	-	-	-	-	-	Ortholog(s) have DNA translocase activity, RNA polymerase II activating transcription factor binding activity
CAGL0C00451g	-	-	-	YES	-	-	-	-	-	-	-	-	-	Protein of unknown function
ECM33	-	-	-	YES	-	-	-	-	-	-	-	-	-	Ecm33-family protein with a predicted role in cell wall biogenesis and organization; predicted GPI-anchor
CAGL0K00583g	-	-	-	-	-	-	-	-	-	-	-	-	-	Ortholog(s) have fatty acid elongase activity and role in fatty acid elongation, unsaturated fatty acid
CAGL0E02981g	YES	YES	-	-	-	-	-	-	-	-	-	-	-	Ortholog(s) have glycero-3-phosphocholine acyltransferase activity and role in phosphatidylcholine acyl-chain remodeling, phosphatidylcholine biosynthesis from sn-glycero-3-phosphocholine, phosphatidylcholine biosynthetic process
NAS6	YES	YES	-	YES	-	-	-	-	-	-	-	-	-	Regulatory, nonATPase subunit of the 26S proteasome
CAGL0L09845g	-	-	-	-	-	-	-	-	-	-	-	-	-	Ortholog(s) have role in nuclear-transcribed mRNA catabolic process, exonucleolytic, 3'-5'
CAGL0G05445g	-	-	-	-	-	-	-	-	-	-	-	-	-	Ortholog(s) have GTPase activator activity, actin binding activity
CAGL0K04191g	-	-	-	-	-	-	-	-	-	-	-	-	-	Ortholog(s) have role in cellular bud site selection and cellular bud neck, plasma membrane localization
CAGL0I07447g	-	-	-	-	-	-	-	-	-	-	-	-	-	Ortholog(s) have myo-inositol transmembrane transporter activity, role in myo-inositol import across plasma membrane, myo-inositol transport and plasma membrane localization
CAGL0F08943g	-	-	-	YES	-	-	-	-	-	-	-	-	-	Ortholog(s) have role in mitochondrial translation and mitochondrion localization
CAGL0F04411g	-	-	-	YES	-	-	-	-	-	-	-	-	-	Ortholog(s) have structural constituent of ribosome activity, role in mitochondrial translation and mitochondrial large ribosomal subunit localization
CAGL0G06292g	-	-	-	-	-	-	-	-	-	-	-	-	-	Ortholog(s) have 3'-flap-structured DNA binding, 5'-flap-structured DNA binding activity
CAGL0M11220g	-	-	-	-	-	-	-	-	-	-	-	-	-	Ortholog(s) have 3'-5' exonuclease activity, G-quadruplex DNA binding, adenylate kinase activity, double-stranded telomeric DNA binding, endodeoxyribonuclease activity and endonuclease activity, more
CAGL0M12298g	-	-	-	-	-	-	-	-	-	-	-	-	-	Ortholog(s) have DNA-binding transcription activator activity, RNA polymerase II-specific, RNA polymerase II cis-regulatory region sequence-specific DNA binding activity
CAGL0C02623g	-	-	-	-	-	-	-	-	-	-	-	-	-	Ortholog(s) have cytochrome-c oxidase activity, role in mitochondrial electron transport, cytochrome c to oxygen and mitochondrial respiratory chain complex IV localization
CAGL0L04026g	-	-	-	YES	-	-	-	-	-	-	-	-	-	Ortholog(s) have role in invasive growth in response to glucose limitation, protein urmylation, pseudohyphal growth, tRNA wobble position uridine thiolation and cytosolic tRNA wobble base thiouridylase complex localization
CAGL0H10560g	-	-	-	YES	-	-	-	-	-	-	-	-	-	Ortholog(s) have endoplasmic reticulum localization
CAGL0L10015g	-	-	-	-	-	-	-	-	-	-	-	-	-	Ortholog(s) have protein transmembrane transporter activity, role in mitochondrial outer membrane translocase complex assembly, protein import into mitochondrial matrix and mitochondrial outer membrane translocase complex localization
CAGL0L03696g	-	-	-	-	-	-	-	-	-	-	-	-	-	Has domain(s) with predicted role in transmembrane transport and integral component of membrane localization
CAGL0I05566g	-	-	YES	YES	-	-	-	-	-	-	-	-	-	Ortholog(s) have mitochondrion targeting sequence binding, protein transmembrane transporter activity, role in protein import into mitochondrial matrix and TIM23 mitochondrial import inner membrane translocase complex localization
CAGL0I01254g	-	-	-	YES	-	-	-	-	-	-	-	-	-	Ortholog(s) have URM1 activating enzyme activity, nitrate reductase (NADPH) activity, protein adenylyltransferase activity, sulfurtransferase activity, thiosulfate sulfurtransferase activity
CAGL0F07447g	-	-	-	-	-	-	-	-	-	-	-	-	-	Ortholog of S. cerevisiae : YGL108C and Saccharomyces cerevisiae S288C : YGL108C
CAGL0M07942g	-	-	-	-	-	-	-	-	-	-	-	-	-	Ortholog(s) have oxidoreductase activity, acting on metal ions activity and role in cellular metal ion homeostasis
CAGL0A00913g	-	-	-	-	-	-	-	-	-	-	-	-	-	Ortholog(s) have role in cellular response to DNA damage stimulus, double-strand break repair, meiotic sister chromatid segregation, recombinational repair, replication fork processing
CAGL0J05258g	-	-	YES	YES	-	-	-	-	-	-	-	-	-	Ortholog(s) have structural constituent of ribosome activity and mitochondrial large ribosomal subunit localization
Cgai3	-	-	-	-	-	-	-	-	-	-	-	-	-	Putative endonuclease with similarity to S. cerevisiae AI5_alpha (I-SceIV) endonuclease; encoded by the first three exons and part of the third intron (a group I intron) of the mitochondrial COX1 gene
ATG14	-	-	YES	-	-	-	-	-	-	-	-	-	-	Ortholog(s) have role in autophagy of peroxisome, cytoplasm to vacuole transport by the Cvt pathway, macroautophagy, piecemeal microautophagy of the nucleus
SNF3	-	-	-	-	-	-	-	-	-	-	-	-	-	Putative plasma membrane high affinity glucose sensor, required for growth under glucose-limiting conditions
CAGL0A01023g	-	-	-	YES	-	-	-	-	-	-	-	-	-	Ortholog(s) have nicotinamide-nucleotide adenylyltransferase activity and role in NAD biosynthetic process
CAGL0L04290g	-	-	-	-	-	-	-	-	-	-	-	-	-	Ortholog(s) have SUMO ligase activity, SUMO transferase activity, double-stranded DNA binding activity
CAGL0E02189g	-	-	-	-	-	-	-	-	-	-	-	-	-	Ortholog(s) have palmitoyltransferase activity, role in protein palmitoylation, protein targeting to membrane and endoplasmic reticulum palmitoyltransferase complex, extrinsic component of endoplasmic reticulum membrane localization
CAGL0J06270g	-	-	-	-	-	-	-	-	-	-	-	-	-	Ortholog of S. cerevisiae : YDL176W and Saccharomyces cerevisiae S288C : YDL176W
CAGL0F00407g	-	-	-	-	-	-	-	-	-	-	-	-	-	Ortholog(s) have deoxyhypusine monooxygenase activity, role in microtubule cytoskeleton organization, peptidyl-lysine modification to peptidyl-hypusine and cytoplasm localization
GLN1	-	-	-	YES	-	-	-	-	-	-	-	-	-	Ortholog(s) have glutamate-ammonia ligase activity, role in ammonia assimilation cycle, cellular response to osmotic stress, glutamine biosynthetic process, nitrogen compound metabolic process and nuclear periphery localization
CAGL0C01793g	-	-	-	-	-	-	-	-	-	-	-	-	-	Protein of unknown function
CAGL0G05676g	-	-	-	-	-	-	-	-	-	-	-	-	-	Ortholog(s) have metalloendopeptidase activity and role in adaptation of signaling pathway by response to pheromone involved in conjugation with cellular fusion, positive regulation of ergosterol biosynthetic process, protein deneddylation
CAGL0L08712g	-	-	-	-	-	-	-	-	-	-	-	-	-	Ortholog(s) have cyclin-dependent protein serine/threonine kinase inhibitor activity and role in negative regulation of cyclin-dependent protein serine/threonine kinase activity
CAGL0M09614g	-	-	YES	-	-	-	-	-	-	-	-	-	-	Ortholog of S. cerevisiae : AIM36, C. albicans SC5314 : C2_02280W_A, C. dubliniensis CD36 : Cd36_17300, C. parapsilosis CDC317 : CPAR2_210780 and C. auris B8441 : B9J08_003654
AED1	-	-	-	YES	-	-	-	-	-	-	-	-	-	Adhesin-like protein required for adherence to endothelial cells; identified in cell wall extracts by mass spectrometry; belongs to adhesin cluster III; predicted GPI anchor; 6 tandem repeats; expressed more in stationary growth phase
EPA23	-	-	-	YES	-	-	-	-	-	-	-	-	-	Predicted GPI-linked adhesin-like protein; belongs to adhesin cluster I
NUD1	-	-	-	YES	-	-	-	-	-	-	-	-	-	Putative nuclear phosphatase regulatory subunit; gene is downregulated in azole-resistant strain
CAGL0K12628g	-	-	-	-	-	-	-	-	-	-	-	-	-	Ortholog(s) have DNA primase activity, DNA-directed 5'-3' RNA polymerase activity, mitochondrial promoter sequence-specific DNA binding activity
CAGL0J01507g	-	-	-	-	-	-	-	-	-	-	-	-	-	Ortholog(s) have structural molecule activity
CAGL0L06050g	-	-	-	YES	-	-	-	-	-	-	-	-	-	Ortholog(s) have double-stranded DNA binding activity, role in reciprocal meiotic recombination and condensed nuclear chromosome localization
CAGL0I04422g	-	-	-	-	-	-	-	-	-	-	-	-	-	Putative protein kinase; gene is upregulated in azole-resistant strain
CAGL0G01342g	-	-	-	-	-	-	-	-	-	-	-	-	-	Ortholog(s) have role in positive regulation of kinase activity, positive regulation of phosphatidylinositol biosynthetic process, protein localization to vacuolar membrane
CAGL0F07733g	-	-	-	-	-	-	-	-	-	-	-	-	-	Ortholog(s) have ATP binding, ATPase activity, DNA insertion or deletion binding, bubble DNA binding, dinucleotide insertion or deletion binding, double-stranded DNA binding and heteroduplex DNA loop binding, more
CAGL0I07469g	-	-	-	YES	-	-	-	-	-	-	-	-	-	Ortholog(s) have tRNA 2'-phosphotransferase activity, role in tRNA splicing, via endonucleolytic cleavage and ligation and cytoplasm, nucleus localization
CAGL0H05401g	-	-	-	-	-	-	-	-	-	-	-	-	-	Ortholog(s) have role in GPI anchor biosynthetic process and glycosylphosphatidylinositol-N-acetylglucosaminyltransferase (GPI-GnT) complex localization
CAGL0J07260g	-	-	-	YES	-	-	-	-	-	-	-	-	-	Ortholog(s) have Rab geranylgeranyltransferase activity and role in activation of GTPase activity, endoplasmic reticulum to Golgi vesicle-mediated transport, protein geranylgeranylation, protein targeting to membrane
CAGL0D04834g	-	-	-	-	-	-	-	-	-	-	-	-	-	Ortholog(s) have protein transmembrane transporter activity and role in mitochondrial outer membrane translocase complex assembly, protein targeting to mitochondrion
CAGL0I01914g	-	-	-	YES	-	-	-	-	-	-	-	-	-	Ortholog(s) have role in meiosis I, negative regulation of protein localization to nucleolus, positive regulation of exit from mitosis and nucleolus, nucleus localization
OPI1	-	-	-	-	-	-	-	-	-	-	-	-	-	Putative transcriptional regulator with a role in de novo inositol biosynthesis; essential gene
CAGL0J08316g	-	-	-	YES	-	-	-	-	-	-	-	-	-	Ortholog(s) have homoserine O-acetyltransferase activity and role in 'de novo' L-methionine biosynthetic process, homoserine metabolic process, methionine biosynthetic process, sulfur amino acid metabolic process
CAGL0I06710g	-	-	-	-	-	-	-	-	-	-	-	-	-	Ortholog(s) have kinetochore binding activity and role in double-strand break repair, establishment of protein localization to chromatin, mitotic chromosome condensation, mitotic sister chromatid cohesion, rDNA condensation
CAGL0M03289g	-	-	-	YES	-	-	-	-	-	-	-	-	-	Ortholog(s) have role in DNA repair and NuA4 histone acetyltransferase complex, cytosol, nucleus localization
ISA1	-	-	-	YES	-	-	-	-	-	-	-	-	-	Has domain(s) with predicted iron-sulfur cluster binding, structural molecule activity and role in iron-sulfur cluster assembly
CAGL0G09064g	-	-	-	YES	-	-	-	-	-	-	-	-	-	Ortholog(s) have role in glycerol biosynthetic process and cytosol, nucleus localization
CAGL0C04939g	-	-	-	YES	-	-	-	-	-	-	-	-	-	Has domain(s) with predicted triglyceride lipase activity and role in lipid metabolic process
CAGL0B01100g	-	-	-	-	-	-	-	-	-	-	-	-	-	Phosphatidylethanolamine-binding protein
CAGL0L12012g	-	-	-	-	-	-	-	-	-	-	-	-	-	Ortholog(s) have trans-aconitate 3-methyltransferase activity and cytosol localization
CAGL0L02607g	-	-	-	YES	-	-	-	-	-	-	-	-	-	Has domain(s) with predicted hydrolase activity and role in nucleotide catabolic process

## Sheet: Induced matrix proteins
	Bioinformatic analyses presented in table 4				Phenotype analysis in CGD (used to construct Figure 5)
Portein Name	Reported Zap1-induced in C. albicans	Reported Zap1-induced in C. albicans biofilm	Reported Zap1-induced in S. cerevisiae	Secretory nature	Required for biofilm in C. glabrata	Required for biofilm in C. albicans	Required for biofilm in C. parapsilosis	Required for adhesion in C. glabrata	Required for adhesion in C. albicans	Required for adhesion in C. parapsilosis	Required for virulence in C. glabrata	Required for virulence in C. albicans	Required for virulence in C. parapsilosis	Biological description (CGD)
Scl1	-	-	-	YES	-	-	-	-	-	-	-	YES	-	Alpha 1 subunit of the 20S proteasome
Pdr1	-	-	-	-	-	-	-	-	YES	-	YES	-	-	Zinc finger transcription factor, activator of drug resistance genes via pleiotropic drug response elements (PDRE); regulates drug efflux pumps and controls multi-drug resistance; gene upregulated and/or mutated in azole-resistant strains
Cagl0a00561g	-	-	-	YES	-	-	-	-	-	-	-	-	-	Ortholog(s) have role in proteasome regulatory particle assembly, ubiquitin-dependent protein catabolic process and cytosol, nucleus localization
Cagl0a01672g	-	-	-	-	-	-	-	-	-	-	-	YES	-	Protein of unknown function
Cagl0a02882g	-	-	-	YES	-	-	-	-	-	-	-	-	-	Protein of unknown function
Cagl0a03388g	-	-	-	-	-	-	-	-	-	-	-	-	-	Ortholog(s) have RNA binding, structural constituent of ribosome activity, role in cytoplasmic translation and cytosolic large ribosomal subunit localization
Cagl0a04433g	-	-	-	YES	-	-	-	-	-	-	-	-	-	Ortholog(s) have thioredoxin peroxidase activity and role in cell redox homeostasis, cellular response to oxidative stress, regulation of hydrogen peroxide-induced cell death, response to cadmium ion
Cagl0a04829g	-	-	-	-	-	-	-	-	-	-	-	-	-	Putative hexokinase isoenzyme 2; protein differentially expressed in azole resistant strain
Ilv5	-	-	YES	YES	-	-	-	-	-	-	-	-	-	Ketol-acid reducto-isomerase; mass spectrometry data indicates this gene is likely to be protein-coding
Tef3	-	-	-	-	-	-	-	-	-	-	YES	YES	-	Translation elongation factor eEF3
Cagl0b04345g	-	-	-	-	-	-	-	-	-	-	-	-	-	Has domain(s) with predicted GTP binding activity
Cagl0c00253g	-	-	-	YES	-	-	-	-	-	-	-	-	-	Putative cell wall adhesin; belongs to adhesin cluster III; predicted GPI anchor; contains 6 tandem repeats
Cagl0c01243g	-	-	-	YES	-	-	-	-	-	-	-	-	-	Ortholog(s) have histidinol-phosphate transaminase activity and role in histidine biosynthetic process, response to nickel cation
Sah1	-	-	-	YES	-	-	-	-	-	-	-	-	-	Ortholog(s) have adenosylhomocysteinase activity and role in S-adenosylhomocysteine catabolic process, phosphatidylcholine biosynthetic process, triglyceride metabolic process
Cagl0c02409g	-	-	YES	-	-	-	-	-	-	-	-	-	-	Ortholog(s) have role in fungal-type cell wall organization and cellular bud, cellular bud neck, mating projection tip localization
Cagl0c02453g	-	-	-	YES	-	-	-	-	-	-	-	-	-	Ortholog(s) have GTPase activity
Cagl0c03113g	-	-	-	YES	-	-	-	-	-	-	-	-	-	Ortholog(s) have RNA 7-methylguanosine cap binding, exoribonuclease activator activity, hydrolase activity, acting on acid anhydrides, in phosphorus-containing anhydrides, m7G(5')pppN diphosphatase activity
Tup1	-	-	-	-	-	-	-	-	YES	-	-	YES	-	Protein of unknown function
Cagl0c03630g	-	-	-	-	-	-	-	-	-	-	-	YES	-	Ortholog(s) have diphosphomevalonate decarboxylase activity and role in sterol biosynthetic process
Cagl0c03916g	-	-	-	YES	-	-	-	-	-	-	-	YES	-	Has domain(s) with predicted transferase activity, transferring glycosyl groups activity and role in protein glycosylation
Hht2	-	-	-	YES	-	-	-	-	-	-	-	-	-	Histone H3
Cagl0c04323g	-	-	-	-	-	-	-	-	-	-	-	-	-	Cytosolic neutral trehalase involved in hydrolysis of intracellular trehalose
Arg1	-	-	-	YES	-	-	-	-	-	-	-	-	-	Argininosuccinate synthetase
Cagl0d00198g	-	-	-	-	-	-	-	-	-	-	-	-	-	Ortholog(s) have (R,R)-butanediol dehydrogenase activity and role in alcohol metabolic process, butanediol biosynthetic process
Cagl0d00616g	-	-	YES	YES	-	-	-	-	-	-	-	-	-	Ortholog(s) have structural constituent of ribosome activity, role in cytoplasmic translation, regulation of translational fidelity and cytosolic large ribosomal subunit localization
Cagl0d01012g	-	-	-	-	-	-	-	-	-	-	-	-	-	Ortholog(s) have DNA-binding transcription activator activity, RNA polymerase II-specific, RNA polymerase II cis-regulatory region sequence-specific DNA binding activity
Cagl0d01782g	-	-	-	-	-	YES	-	-	-	-	-	YES	-	Ortholog(s) have role in TOR signaling, negative regulation of ascospore formation, pseudohyphal growth
Asc1	-	-	-	YES	-	-	-	-	YES	-	-	YES	-	40S small subunit ribosomal protein
Kar2	-	-	YES	YES	-	-	-	-	-	-	-	-	-	Protein with a predicted role in nuclear fusion
Cagl0d03432g	-	-	-	-	-	-	-	-	-	-	-	-	-	Ortholog(s) have CDP reductase activity, ribonucleoside-diphosphate reductase activity, thioredoxin disulfide as acceptor activity and role in CDP metabolic process, dCDP biosynthetic process, deoxyribonucleotide biosynthetic process
Cagl0d04752g	YES	YES	-	-	-	-	-	-	-	-	-	-	-	Ortholog(s) have aldo-keto reductase (NADP) activity, oxidoreductase activity, pyridoxine:NADP 4-dehydrogenase activity and role in pyridoxal biosynthetic process
Ygk3	-	-	-	YES	-	-	-	-	-	-	-	-	-	Ortholog(s) have protein serine/threonine kinase activity and role in cellular response to heat, cellular response to salt stress, protein phosphorylation, proteolysis
Yps5	-	-	-	YES	-	-	-	-	YES	-	-	YES	-	Putative aspartic protease; predicted GPI-anchor; member of a YPS gene cluster that is required for virulence in mice; gene is downregulated in azole-resistant strain
Cagl0e02013g	YES	YES	-	-	-	-	-	-	-	-	-	-	-	Ortholog(s) have cytosolic large ribosomal subunit localization
Cagl0e02321g	-	-	-	YES	-	-	-	-	-	-	-	-	-	Putative phospholipase B; predicted GPI-anchor
Cagl0e04752g	-	-	-	YES	-	-	-	-	-	-	-	-	-	Ortholog(s) have proteasome binding, ubiquitin conjugating enzyme activity, ubiquitin-protein transferase activity
Gre2(b)	-	-	YES	YES	-	-	-	-	-	-	-	YES	-	Putative methylglyoxal reductase (NADPH-dependent)
Cagl0e05610g	-	-	YES	-	-	-	-	-	-	-	-	YES	-	Ortholog(s) have melatonin binding, pyruvate kinase activity, role in canonical glycolysis, pyruvate biosynthetic process, pyruvate metabolic process and mitochondrion localization
Cagl0e06138g	-	-	-	YES	-	-	YES	-	-	-	-	YES	YES	Ortholog(s) have fatty acid synthase activity, role in fatty acid biosynthetic process, long-chain fatty acid biosynthetic process, palmitic acid biosynthetic process and fatty acid synthase complex localization
Cagl0e06226g	-	-	-	-	-	-	-	-	-	-	-	-	-	Ortholog(s) have metalloaminopeptidase activity and role in cytoplasm to vacuole transport by the NVT pathway, peptide catabolic process
Cagl0e06424g	-	-	-	-	-	-	-	-	-	-	-	-	-	Ortholog(s) have cytochrome-b5 reductase activity, acting on NAD(P)H activity and role in cellular response to oxidative stress, ergosterol biosynthetic process
Epa2	-	-	-	YES	-	-	-	-	-	-	-	-	-	Epithelial adhesion protein; predicted GPI-anchor; belongs to adhesin cluster I
Cagl0f00759g	-	-	-	-	-	-	-	-	-	-	-	-	-	Ortholog(s) have role in protein O-linked mannosylation and dolichyl-phosphate-mannose-protein mannosyltransferase Pmt1p-Pmt3p dimer complex, dolichyl-phosphate-mannose-protein mannosyltransferase Pmt5p-Pmt3p dimer complex localization
Cagl0f02937g	-	-	-	-	-	-	-	-	-	-	-	-	-	Ortholog(s) have role in ribosomal large subunit assembly and cytosolic large ribosomal subunit localization
Cagl0f04213g	-	-	YES	-	-	-	-	-	-	-	-	-	-	Ortholog(s) have ATP:ADP antiporter activity
Cagl0f07777g	-	-	YES	-	-	-	-	-	-	-	-	-	-	Putative aldehyde dehydrogenase; expression upregulated in biofilm vs planktonic cell culture
Cagl0g01738g	-	-	-	-	-	-	-	-	-	-	-	-	-	Protein of unknown function
Cagl0g01826g	YES	YES	-	YES	-	-	-	-	-	-	-	-	-	Ortholog(s) have role in ribosomal large subunit assembly and cytosolic large ribosomal subunit localization
Cagl0g02079g	-	-	-	YES	-	-	-	-	-	-	-	-	-	Has domain(s) with predicted structural constituent of ribosome activity, role in translation and ribosome localization
Lys12	-	-	-	YES	-	-	-	-	-	-	-	-	-	Homo-isocitrate dehydrogenase
Cagl0g03091g	YES	YES	-	-	-	-	-	-	-	-	-	-	-	Ortholog(s) have valine-tRNA ligase activity, role in valyl-tRNA aminoacylation and cytoplasm, mitochondrion localization
Cagl0g05357g	-	-	-	YES	-	-	-	-	-	-	-	-	-	Protein of unknown function
Cagl0g06358g	-	-	-	YES	-	-	-	-	-	-	-	-	-	Ortholog(s) have SNAP receptor activity and role in Golgi to plasma membrane transport, ascospore-type prospore membrane formation, endocytosis, exocytosis, vesicle fusion, vesicle-mediated transport
Cagl0g07227g	-	-	-	YES	-	-	-	-	-	-	-	-	-	Ortholog(s) have role in endonucleolytic cleavage in ITS1 to separate SSU-rRNA from 5.8S rRNA and LSU-rRNA from tricistronic rRNA transcript (SSU-rRNA, 5.8S rRNA, LSU-rRNA), rRNA export from nucleus and extracellular region localization
Cagl0g07887g	-	-	-	YES	-	-	-	-	-	-	-	-	-	Ortholog(s) have role in cellular protein-containing complex assembly and endoplasmic reticulum membrane localization
Cagl0g08558g	-	-	-	YES	-	-	-	-	-	-	-	-	-	Ortholog(s) have GTP binding, GTPase activity
Cagl0g09130g	YES	YES	-	-	-	-	-	-	-	-	-	-	-	Ortholog(s) have role in maturation of LSU-rRNA, ribosomal large subunit biogenesis and cytoplasm, cytosolic large ribosomal subunit, nucleolus localization
Cagl0g09845g	-	-	-	-	-	-	-	-	-	-	-	-	-	Ortholog(s) have role in snoRNA splicing, spliceosomal conformational changes to generate catalytic conformation and U4/U6 x U5 tri-snRNP complex localization
Awp6	-	-	YES	YES	-	-	-	-	-	-	-	-	-	Adhesin-like protein; identified in cell wall extracts by mass spectrometry; belongs to adhesin cluster IV; predicted GPI anchor
Cagl0h02101g	-	-	-	YES	-	-	-	-	-	-	-	-	-	Ortholog(s) have role in RNA metabolic process
Cagl0h02585g	YES	YES	-	-	-	-	-	-	-	-	-	-	-	Ortholog(s) have glutamate decarboxylase activity and role in cellular response to oxidative stress, glutamate catabolic process
Cagl0h03707g	-	-	-	-	-	-	-	-	-	-	-	-	-	Ortholog(s) have misfolded protein binding activity
Cagl0h03971g	-	-	-	-	-	-	-	-	-	-	-	-	-	Ortholog(s) have cytoplasm, membrane raft localization
Erg13	-	-	-	-	-	-	-	-	-	-	-	YES	-	3-hydroxy-3-methylglutaryl coenzyme A synthase; protein abundance increased in ace2 mutant cells
Cagl0h05577g	-	-	-	-	-	-	-	-	-	-	-	-	-	Ortholog(s) have protein-membrane adaptor activity and role in COPII vesicle coating, macroautophagy, protein localization to endoplasmic reticulum exit site
Glr1	-	-	-	-	-	-	-	-	-	-	-	YES	-	Predicted glutathione oxidoreductase involved in oxidative stress response
Hxk2	-	-	-	-	-	-	-	-	-	-	-	-	-	Putative hexokinase B
Cagl0h07887g	-	-	-	YES	-	-	-	-	-	-	-	YES	-	Ortholog(s) have phosphoribosylamine-glycine ligase activity, phosphoribosylformylglycinamidine cyclo-ligase activity and role in 'de novo' IMP biosynthetic process, purine nucleobase biosynthetic process
Cagl0h08195g	-	-	YES	-	-	-	-	-	-	-	-	-	-	Ortholog(s) have ATPase inhibitor activity, Hsp70 protein binding, Hsp90 protein binding, mRNA binding activity, role in protein folding, protein localization, protein targeting to mitochondrion and cytoplasm localization
Cagl0h09614g	-	-	-	YES	-	-	-	-	-	-	-	-	-	Putative GPI-linked cell wall protein
Cagl0h10076g	-	-	-	-	-	-	-	-	-	-	-	-	-	Ortholog(s) have plasma membrane localization
Gre3	-	-	-	-	-	-	-	-	-	-	-	-	-	Ortholog(s) have D-xylose:NADP reductase activity, alditol:NADP+ 1-oxidoreductase activity, mRNA binding activity
Cagl0i01430g	-	-	-	YES	-	-	-	-	-	-	-	-	-	Ortholog(s) have role in positive regulation of translational elongation, translational frameshifting and cytosolic ribosome localization
Cagl0i01496g	-	-	-	YES	-	-	-	-	-	-	-	-	-	Ortholog(s) have ATPase activity, enzyme regulator activity and role in positive regulation of endodeoxyribonuclease activity, protein import into mitochondrial matrix, protein refolding, protein unfolding
Cagl0i08833g	-	-	-	YES	-	-	-	-	-	-	-	-	-	Ortholog(s) have role in clathrin-dependent endocytosis, endocytosis, exocytosis, positive regulation of endocytosis, protein-containing complex assembly
Cagl0j01331g	-	-	-	YES	-	-	-	-	-	-	-	-	-	Ortholog of S. cerevisiae : YMR090W, C. albicans SC5314 : CR_00090C_A, C. dubliniensis CD36 : Cd36_25110, C. parapsilosis CDC317 : CPAR2_800610 and C. auris B8441 : B9J08_002678
Cagl0j03234g	-	-	-	YES	-	-	-	-	-	-	-	-	-	Ortholog(s) have role in maturation of SSU-rRNA from tricistronic rRNA transcript (SSU-rRNA, 5.8S rRNA, LSU-rRNA)
Cagl0j04752g	-	-	-	-	-	-	-	-	-	-	-	-	-	Ortholog(s) have role in fungal-type cell wall organization, positive regulation of mitotic actomyosin contractile ring assembly, signal transduction and cellular bud neck, incipient cellular bud site localization
Cagl0j07128g	-	-	-	YES	-	-	-	-	-	-	-	-	-	Ortholog(s) have extracellular region localization
Cagl0j07568g	YES	YES	YES	YES	-	-	-	-	-	-	-	-	-	Ortholog(s) have RNA polymerase II cis-regulatory region sequence-specific DNA binding, cysteine-type peptidase activity, double-stranded DNA binding, mRNA binding, single-stranded DNA binding activity
Cagl0j08030g	-	-	-	-	-	-	-	-	-	-	-	-	-	Ortholog(s) have DNA-directed DNA polymerase activity, SUMO binding, double-stranded DNA binding, single-stranded DNA 3'-5' exodeoxyribonuclease activity, single-stranded DNA binding activity
Cagl0j08800g	-	-	-	YES	-	-	-	-	-	-	-	-	-	Ortholog(s) have inosine nucleosidase activity, nicotinamide riboside hydrolase activity, purine-nucleoside phosphorylase activity
Cagl0j09064g	-	-	-	YES	-	-	-	-	-	-	-	YES	-	Ortholog(s) have GTPase activity, role in Golgi to plasma membrane transport, endoplasmic reticulum to Golgi vesicle-mediated transport, macroautophagy and Golgi apparatus localization
Lys21	-	-	-	-	-	-	-	-	-	-	-	-	-	Homocitrate synthase; protein abundance increased in ace2 mutant cells
Tps1	-	-	-	YES	-	-	-	-	YES	-	-	YES	-	Ortholog(s) have alpha,alpha-trehalose-phosphate synthase (UDP-forming) activity, trehalose-phosphatase activity
Cagl0j10406g	-	-	-	YES	-	-	-	-	-	-	-	-	-	Ortholog(s) have enzyme activator activity, phosphatidylinositol-3,5-bisphosphate binding, phosphatidylinositol-3-phosphate binding, tRNA binding activity
Cagl0j10560g	-	-	-	-	-	-	-	-	-	-	-	-	-	Ortholog(s) have role in homologous chromosome segregation, monopolar spindle attachment to meiosis I kinetochore, protein localization to nucleolar rDNA repeats and rDNA condensation, more
Awp3	-	-	-	-	-	-	-	-	-	-	-	-	-	Putative adhesin-like protein; identified in cell wall extracts by mass spectrometry; belongs to adhesin cluster VI
Cagl0k00825g	-	-	-	-	-	-	-	-	-	-	-	-	-	Has domain(s) with predicted phosphatase activity, phosphoserine phosphatase activity and role in L-serine biosynthetic process, metabolic process
Cagl0k00913g	-	-	-	-	-	-	-	-	-	-	-	-	-	Ortholog(s) have formate-tetrahydrofolate ligase activity, methenyltetrahydrofolate cyclohydrolase activity, methylenetetrahydrofolate dehydrogenase (NADP+) activity, single-stranded DNA binding activity
Cagl0k00935g	-	-	-	-	-	-	-	-	-	-	-	-	-	Ortholog(s) have phosphatase activity, phosphoprotein phosphatase activity, thiosulfate sulfurtransferase activity and role in dephosphorylation
Cagl0k02123g	YES	YES	-	YES	-	-	-	-	-	-	-	-	-	Ortholog(s) have role in rRNA export from nucleus, ribosome assembly
Cagl0k04235g	-	-	-	-	-	-	-	-	-	-	-	-	-	Putative transaldolase
Cagl0k05027g	-	-	-	YES	-	-	-	-	-	-	-	-	-	Ortholog(s) have AMP binding, DNA replication origin binding, GMP binding, adenylosuccinate synthase activity, sulfinylpropanyl adenylate synthase activity
Cagl0k10780g	-	-	-	-	-	-	-	-	-	-	-	-	-	Ortholog(s) have IMP dehydrogenase activity and cytoplasm localization
Cta1	-	-	-	-	-	-	-	-	-	-	-	YES	-	Putative catalase A; gene is downregulated in azole-resistant strain; regulated by oxidative stress and glucose starvation; protein abundance increased in ace2 mutant cells
Cagl0k11297g	-	-	-	-	-	-	-	-	-	-	-	-	-	Ortholog(s) have glucokinase activity, gluconokinase activity and role in D-gluconate catabolic process, glycolytic process via Entner-Doudoroff Pathway
Cagl0k11572g	-	-	-	-	-	-	-	-	-	-	-	-	-	Ortholog(s) have chaperone binding activity, role in negative regulation of DNA binding, positive regulation of telomere maintenance via telomerase, protein folding, regulation of telomerase activity and cytoplasm, nucleus localization
Cagl0k12100g	-	-	YES	YES	-	-	-	-	-	-	-	-	-	Putative coproporphyrinogen III oxidase; protein differentially expressed in azole resistant strain
Cagl0l00561g	-	-	-	YES	-	-	-	-	-	-	-	-	-	Ortholog(s) have SNAP receptor activity, phosphatidic acid binding, phosphatidylinositol-3,4-bisphosphate binding, phosphatidylinositol-3,5-bisphosphate binding, phosphatidylinositol-4,5-bisphosphate binding activity
Frds1	-	-	-	YES	-	-	-	-	-	-	-	-	-	Putative soluble fumarate reductase
Ugp1	-	-	-	-	-	-	-	-	-	-	-	-	-	Putative UDP-glucose pyrophosphorylase; increased protein abundance in azole resistant strain
Cagl0l04840g	-	-	-	YES	-	-	-	-	-	-	-	-	-	Ortholog(s) have structural constituent of ribosome activity
Cagl0l06886g	YES	YES	-	-	-	-	-	-	-	-	-	-	-	Ortholog(s) have cytosolic large ribosomal subunit localization
Cagl0l06908g	-	-	-	-	-	-	-	-	-	-	-	-	-	Ortholog(s) have RNA binding, RNA helicase activity
Pdr13	-	-	-	-	-	-	-	-	-	-	-	-	-	Protein with a predicted role in pleiotropic drug resistance
Cagl0l11836g	-	-	-	-	-	-	-	-	-	-	-	-	-	Ortholog(s) have role in G1/S transition of mitotic cell cycle, positive regulation of gene expression, regulation of cell cycle
Cagl0m00814g	-	-	-	YES	-	-	-	-	-	-	-	-	-	Ortholog(s) have role in maturation of SSU-rRNA from tricistronic rRNA transcript (SSU-rRNA, 5.8S rRNA, LSU-rRNA) and extracellular region localization
Sac7	-	-	-	-	-	-	-	-	-	-	-	-	-	Ortholog(s) have GTPase activator activity
Cagl0m02343g	-	-	-	YES	-	-	-	-	-	-	-	-	-	Ortholog(s) have Atg8 ligase activity, cargo receptor ligand activity, enzyme activator activity
Cagl0m02695g	-	-	-	-	-	-	-	-	-	-	-	-	-	Ortholog(s) have 5S rRNA binding activity, role in ribosomal large subunit assembly and cytosolic large ribosomal subunit localization
Cagl0m02783g	-	-	-	YES	-	-	-	-	-	-	-	-	-	Has domain(s) with predicted DNA binding activity, role in nucleosome assembly and nucleosome, nucleus localization
Cagl0m03377g	-	-	-	YES	-	-	-	-	-	-	-	-	-	Ortholog(s) have 1,4-alpha-glucan branching enzyme activity and role in glycogen biosynthetic process
Sse1	-	-	-	-	-	-	-	-	-	-	-	YES	-	Heat shock protein of HSP70 family
Egd2	-	-	YES	-	-	-	-	-	-	-	-	-	-	Alpha subunit of the nascent polypeptide-associated complex; protein abundance decreased in ace2 mutant cells
Cagl0m08734g	-	-	-	YES	-	-	-	-	-	-	-	-	-	Ortholog of S. cerevisiae : YDR262W, C. albicans SC5314 : C1_03120W_A, C. dubliniensis CD36 : Cd36_02920, C. parapsilosis CDC317 : CPAR2_108490 and C. auris B8441 : B9J08_000615
Cagl0m11000g	-	-	-	-	-	-	-	-	-	-	-	-	-	Ortholog(s) have cytosol localization
Cagl0m12320g	-	-	-	-	-	-	-	-	-	-	-	-	-	Ortholog(s) have FAD transmembrane transporter activity
Cagl0m13629g	-	-	-	-	-	-	-	-	-	-	-	-	-	Ortholog of S. cerevisiae : YMR295C, C. albicans SC5314 : C4_06470W_A, C. dubliniensis CD36 : Cd36_45960, C. parapsilosis CDC317 : CPAR2_501070 and C. auris B8441 : B9J08_000457
Cagl0m14003g	-	-	-	-	-	-	-	-	-	-	-	-	-	Ortholog(s) have role in proteasomal ubiquitin-independent protein catabolic process, proteasome-mediated ubiquitin-dependent protein catabolic process
Cagl0m14025g	-	-	-	YES	-	-	-	-	-	-	-	-	-	Has domain(s) with predicted oxidoreductase activity and role in metabolic process
Pwp6	-	-	-	YES	-	-	-	-	-	-	-	-	-	Adhesin-like protein with similarity to S. cerevisiae flocculins, cell wall proteins that mediate adhesion; predicted GPI anchor; belongs to adhesin cluster II

## Sheet: Repressed matrix proteins
	Bioinformatic analyses presented in table 4				Phenotype analysis in CGD
Protein Name	Reported Zap1-repressed in C. albicans	Reported Zap1-repressed in C. albicans biofilm	Reported Zap1-repressed in S. cerevisiae	Secretory nature	Absence required for biofilm in C. glabrata	Absence required for biofilm in C. albicans	Absence required for biofilm in C. parapsilosis	Absence required for adhesion in C. glabrata	Absence required for adhesion in C. albicans	Absence required for adhesion in C. parapsilosis	Absence required for virulence in C. glabrata	Absence required for virulence in C. albicans	Absence required for virulence in C. parapsilosis	Biological description (CGD)
Cox12	-	-	-	-	-	-	-	-	-	-	-	-	-	Cytochrome c oxidase
Met3	YES	YES	-	YES	-	-	-	-	-	-	-	-	-	Ortholog(s) have sulfate adenylyltransferase (ATP) activity
Awp7	-	-	-	YES	-	-	-	-	-	-	-	-	-	Putative adhesin-like cell wall protein; belongs to adhesin cluster IV; predicted GPI-anchor
Cagl0c05533g	-	-	-	YES	-	-	-	-	-	-	-	-	-	Ortholog of S. cerevisiae : AIM6, C. albicans SC5314 : C3_04650W_A, C. dubliniensis CD36 : Cd36_84610, C. parapsilosis CDC317 : CPAR2_404550 and C. auris B8441 : B9J08_003753
Cagl0d02222g	-	-	-	-	-	-	-	-	-	-	-	-	-	Ortholog(s) have role in Group I intron splicing, mitochondrial mRNA processing and mitochondrial matrix, ribonucleoprotein complex localization
Cagl0d05742g	-	-	-	YES	-	-	-	-	-	-	-	-	-	Has domain(s) with predicted dolichyl-diphosphooligosaccharide-protein glycotransferase activity, role in protein glycosylation and endoplasmic reticulum, integral component of membrane localization
Cagl0e06600g	-	-	-	YES	-	-	-	-	YES	-	-	-	-	Putative adhesin-like protein; belongs to adhesin cluster V
Cagl0g04191g	-	-	-	YES	-	-	-	-	-	-	-	-	-	Protein of unknown function
Cagl0g05632g	-	-	-	-	-	-	-	-	-	-	-	-	-	Ortholog of S. cerevisiae : YDL218W, C. albicans SC5314 : C5_04190W_A/MRV2, C. dubliniensis CD36 : Cd36_53890, C. parapsilosis CDC317 : CPAR2_502460 and Candida tenuis NRRL Y-1498 : CANTEDRAFT_116959
Cagl0h02343g	-	-	YES	YES	-	-	-	-	-	-	-	-	-	Ortholog(s) have transcription corepressor activity
Cagl0h03993g	-	-	-	YES	-	-	-	-	-	-	-	-	-	Ortholog(s) have citrate (Si)-synthase activity, role in acetyl-CoA catabolic process, citrate metabolic process, tricarboxylic acid cycle and mitochondrion localization
Cagl0h06611g	-	-	-	-	-	-	-	-	-	-	-	-	-	Ortholog of S. cerevisiae : ESL1, C. albicans SC5314 : C4_01020C_A, C. dubliniensis CD36 : Cd36_41030, C. parapsilosis CDC317 : CPAR2_401340 and C. auris B8441 : B9J08_002665
Cagl0i00506g	-	-	-	YES	-	-	-	-	-	-	-	-	-	Ortholog(s) have glutathione hydrolase activity, role in glutathione catabolic process, xenobiotic metabolic process and fungal-type vacuole localization
Ckb2	-	-	-	YES	-	-	-	-	-	-	-	-	-	Ortholog(s) have protein kinase regulator activity, protein serine/threonine kinase activator activity, protein serine/threonine kinase inhibitor activity
Pwp3	-	-	-	-	-	-	-	-	-	-	-	-	-	Protein with tandem repeats; putative adhesin-like protein; belongs to adhesin cluster II
Epa22	-	-	-	-	-	-	-	-	-	-	-	-	-	Putative adhesin-like protein; belongs to adhesin cluster I
Cagl0k10906g	-	-	-	-	-	-	-	-	-	-	-	-	-	Ortholog(s) have RNA binding, structural constituent of ribosome activity, role in cytoplasmic translation and cytosolic large ribosomal subunit localization
Cagl0k12892g	YES	YES	-	-	-	-	-	-	-	-	-	-	-	Ortholog(s) have GTPase activator activity and role in establishment or maintenance of actin cytoskeleton polarity, small GTPase mediated signal transduction
Cagl0l07128g	-	-	-	YES	-	-	-	-	-	-	-	-	-	Ortholog(s) have clathrin binding activity, role in clathrin-dependent endocytosis, histone H2B ubiquitination, sterol regulatory element binding protein cleavage and Dsc E3 ubiquitin ligase complex, clathrin-coated vesicle localization
Cagl0l09911g	-	-	YES	YES	-	-	-	-	-	-	-	-	-	Putative adhesin-like cell wall protein; 5 tandem repeats; predicted GPI-anchor
Cagl0l10670g	-	-	-	YES	-	-	-	-	-	-	-	-	-	Predicted GPI-linked cell wall protein
Cagl0l13200g	YES	YES	-	-	-	-	-	-	-	-	-	-	-	Ortholog(s) have SNAP receptor activity and role in endoplasmic reticulum to Golgi vesicle-mediated transport, vesicle fusion, vesicle fusion with Golgi apparatus
Cagl0m03773g	-	-	-	YES	-	-	-	-	-	-	-	-	-	Predicted GPI-linked adhesin-like protein
Cagl0m11726g	-	-	-	YES	-	-	-	-	-	-	-	-	-	Putative GPI-linked cell wall adhesin-like protein
Cagl0m13211g	-	-	-	YES	-	-	-	-	-	-	-	-	-	Ortholog of S. cerevisiae : YKL063C and Saccharomyces cerevisiae S288C : YKL063C
