# Supplementary material for: Biofilm matrix regulation by Candida glabrata Zap1 under acidic conditions: transcriptomic and proteomic analyses
Source: Microbiol Spectr. 2024 Nov 4;12(12):e01201-24. doi: 10.1128/spectrum.01201-24 (PMC11619577; doi:10.1128/spectrum.01201-24)
Supplement: Table S6 — Cellular localization of Candida glabrata Zap1 targets. [file spectrum.01201-24-s0007.xlsx]

## Sheet: Induced genes
Table S6. Cellular localization of Candida glabrata Zap1 targets. Genes and matrix proteins found to be regulated by Zap1 in C. glabrata biofilms are herein distributed according to their predicted cellular localization annotated in CGD.
CELLULAR LOCALIZATION
cytoplasm	membrane	unknown	nucleus	endomembrane system	endoplasmic reticulum	mitochondrion	extracellular region	cytoskeleton	Golgi apparatus	chromosome	cell cortex	site of polarized growth	cellular bud	plasma membrane	vacuole	mitochondrial envelope	cell wall	nucleolus	peroxisome	ribosome	microtubule organizing center	hyphal tip	other
CAGL0M05269g	CDC48	CAGL0I08151g	CAGL0K00319g	CDC48	CDC48	CDC48	PIR4	CDC48	STV1	MEC3	SAC7	PIR4	PIR4	DUR31	STV1	CDC48	CAGL0F00869g	CAGL0L04950g	CAGL0H09460g	CAGL0B04257g	CAGL0M12254g	CAGL0L08338g	SAH1
CAGL0K00319g	CAGL0I00462g	CAGL0F06061g	MEC3	CAGL0I00462g	CAGL0I00462g	CAGL0L08068g	YPS5	TUB2	CHS5	CDC48	CAGL0F03267g	CAGL0K09130g	CAGL0K09130g	CAGL0J04466g	CAGL0H04961g	CAGL0J01221g	PIR4	CAGL0H05709g	MLS1	RPS12	CAGL0H00594g	CAGL0B02035g	SER2
CDC48	CAGL0F00869g	CAGL0I02684g	CDC48	CAGL0F03267g	CAGL0F03267g	CAGL0J01221g	CAGL0D00176g	CAGL0L08338g	CAGL0L08800g	CAGL0I09504g	CAGL0K05203g	CAGL0G02387g	CAGL0L11440g	CAGL0F05335g	CAGL0M08448g	CAGL0C03652g	CAGL0K09130g	CAGL0M07227g	PEX11	CAGL0K10906g	CAGL0F01397g	ACT1	CAGL0M03377g
CAGL0I00462g	CAGL0K00979g	CAGL0I00770g	CAGL0E00561g	ERG20	ERG20	CAGL0C03652g	CAGL0E04664g	CAGL0I00484g	CAGL0K06589g	CAGL0M11924g	CAGL0L11440g	CAGL0D01672g	CAGL0G02387g	FLR1	CAGL0E05148g	HXK2	CAGL0M08448g	CAGL0K01551g	CAGL0L02167g	CAGL0I00814g	CAGL0H07535g	CAGL0I03718g	CAGL0L03245g
SAC7	CAGL0K05203g	CAGL0K12518g	CAGL0K05203g	CAGL0K00979g	CAGL0K00979g	HXK2	UTR2	CAGL0M11924g	CAGL0K03223g	CAGL0E00473g	CAGL0D01672g	CAGL0L08338g	CAGL0D01672g	BCY1	VMA13	CAGL0I02178g	UTR2	CAGL0B01771g	CAGL0H06787g	CAGL0M02695g	VIK1		PDR16
CAGL0L08068g	STV1	CAGL0K09064g	CAGL0I01672g	CAGL0K05203g	CAGL0K05203g	CAGL0A04829g	CAGL0I00484g	CAGL0M12254g	CAGL0A02926g	CAGL0J07722g	CAGL0L08338g	CAGL0I00484g	CAGL0L08338g	CAGL0G08954g	SCW4	GPX2	CAGL0I00484g	CAGL0L06314g	PEX29	CAGL0H08976g			DUR1,2
CAGL0F03267g	CAGL0J01221g	PSA1	CAGL0L09042g	STV1	CAGL0H04961g	PGK1	PGK1	CAGL0K08866g	MNN2	CAGL0M07227g	CAGL0I06666g	CAGL0I06666g	CAGL0I06666g	FTR1	CAGL0E00649g	CAGL0H06787g	SCW4	CAGL0M11836g	STR3	CAGL0L11792g			CAGL0J05544g
ERG20	CAGL0H04961g	CAGL0J03278g	CAGL0D00176g	CAGL0H04961g	CAGL0M08448g	GIN3	IPP1	CAGL0K07095g	CAGL0D01760g	CAGL0D02684g	CAGL0J04466g	CAGL0J05434g	CAGL0J05434g	CAGL0K04477g	CAGL0J11880g	CAGL0B04543g	CAGL0M05599g	CAGL0C01683g	CAGL0J11836g	CAGL0J10736g			MET28
TUB2	CAGL0L08800g	CAGL0M08932g	CAGL0I09504g	CHS5	CAGL0L11440g	CAGL0J03124g	CAGL0H08541g	CAGL0J05434g	OCH1	CAGL0B01771g	CAGL0J05434g	CAGL0F04235g	CAGL0F04235g	CDR1	CAGL0I06072g	CAGL0E00649g	PIR5	CAGL0K05049g	CAGL0H04455g				ARO8
CAGL0K00979g	CAGL0M08448g	CAGL0J09394g	HXK2	CAGL0L08800g	CAGL0I00704g	CAGL0I02178g	AHP1	CAGL0F04235g	CAGL0D00924g	CAGL0B01903g	INN1	INN1	INN1	CAGL0J10978g	VMA2	CAGL0F01243g	CAGL0M03773g	CAGL0K02431g	ICL1				CAGL0J01419g
CAGL0K05203g	CAGL0K03223g	CAGL0J01661g	CAGL0M11924g	CAGL0M08448g	CAGL0B00660g	GPX2	SCW4	INN1	CAGL0M08162g	CAGL0M05423g	CAGL0F01397g	CAGL0J10978g	CAGL0J10978g	PHO84	VPS27	CAGL0A03949g	CAGL0G08668g	CAGL0K01859g	VPS1				CAGL0C04609g
STV1	CAGL0C03652g	CAGL0C04191g	CAGL0J06424g	CAGL0K06589g	CAGL0M11104g	CAGL0E05610g	CAGL0J04466g	CAGL0G07909g	CAGL0A03564g	CAGL0L01397g	CAGL0B02035g	CAGL0J09328g	CAGL0J09328g	CAGL0H03927g	ATH1	GPM1	ATH1	CAGL0M04279g	PEX21				CAGL0K06303g
CAGL0J07568g	CAGL0A02926g	CAGL0G05093g	CAGL0M11104g	CAGL0K03223g	PEX11	CAGL0G09361g	CAGL0M05599g	CAGL0H00594g	CAGL0H09746g	CAGL0L09471g	CAP2	CAGL0F01397g	CAGL0F01397g	CAGL0E02519g	CAGL0K00517g	CAGL0I04796g	PIR1	CAGL0F04983g					CAGL0M03971g
CAGL0K03289g	CAGL0I00704g	CAGL0A02002g	CAGL0F02101g	CAGL0L11440g	PEX29	CAGL0H06787g	PIR5	CAGL0F01397g	VRG4	CAGL0C01683g	CAGL0H01309g	CAGL0B02035g	CAP2	CAGL0L12342g	CAGL0C00319g	CAGL0J03300g	TIR1	CAGL0C03369g					CAGL0L07370g
CAGL0J01221g	CAGL0D01760g	CAGL0F06919g	CAGL0E00473g	CAGL0A02926g	CAGL0J11044g	CAGL0B04543g	CAGL0K10906g	CAGL0B02035g	CAGL0K08822g	CAGL0E02805g	CAGL0I08833g	CAP2	CAGL0G06226g	STT4	CAGL0G09020g	CPR1	PIR2	CAGL0E05500g					RPN10
CAGL0H04961g	DUR31	GDI1	CAGL0J10208g	MNN2	ERG6	CAGL0E00649g	CAGL0J00451g	CAP2	CAGL0I08833g	CAGL0F01397g	CAGL0A03718g	CAGL0L08294g	CAGL0L08294g	CAGL0I08833g	APE1	CAGL0M12595g	CAGL0I01188g	CAGL0A03051g					GSH2
CAGL0H09460g	HXK2	CAGL0K07788g	CAGL0L04950g	CAGL0I00704g	CAGL0C05269g	ILV5	CAGL0G08668g	CAGL0I08833g	CAGL0A03718g	CAGL0D01716g	CAGL0L08294g	CAGL0G03663g	CAGL0G03663g	CAGL0K00517g	CAGL0E02409g	CAGL0H09504g	CAGL0A01474g	CAGL0I03234g					CAGL0K00913g
CAGL0A03971g	CAGL0B00660g	CAGL0E05214g	CAGL0H08541g	CAGL0D01760g	CAGL0G07040g	CAGL0F01243g	ATH1	CAGL0A03718g	CAGL0H03003g	CAGL0E04576g	CAGL0K01595g	ACT1	ACT1	CAGL0A03718g	CAGL0M13651g	CAGL0K11616g	CAGL0L07502g	CAGL0M09845g					CAGL0K09240g
CHS5	CAGL0E05148g	CAGL0J09834g	CAGL0H05709g	CAGL0B00660g	ERG1	CAGL0M12386g	PIR1	CAGL0L08294g	CAGL0K03025g	CAGL0K02431g	ACT1	CAGL0K00693g	CAGL0K00693g	PDH1	CAGL0M11880g	CAGL0G03135g	MP65						CAGL0G02651g
PYC1	CAGL0M11104g	YPS4	CAGL0J07722g	CAGL0M11104g	CAGL0K04477g	CAGL0A03949g	CAGL0J07128g	CAGL0K01595g	CAGL0M08712g	CPR1	CAGL0M12595g	CAGL0H07535g	CAGL0H07535g	CAGL0L08294g	VPS1								CAGL0D00198g
CAGL0E05984g	CAGL0H05181g	CAGL0H02893g	CAGL0M07227g	OCH1	IFA38	CAGL0G06402g	TIR1	ACT1	CAGL0E05258g	CAGL0H01573g	CAGL0F07491g	CAGL0M12595g	CAGL0F07491g	CAGL0G03663g	DIP5								CAGL0H02101g
CAGL0L08800g	VMA13	CAGL0L02013g	CAGL0K01551g	CAGL0H05005g	CAGL0B03905g	CAGL0J10230g	CAGL0L08294g	CAGL0H07535g	CAGL0F05665g	CAGL0J04444g	CAGL0K08514g	CAGL0F07491g	CAGL0K08514g	FKS2									ERG13
CAGL0M08448g	CAGL0I02178g	CAGL0E05698g	CAGL0E05764g	CAGL0H05181g	CAGL0L03432g	CAGL0J11836g	CPR1	CAGL0M12595g	CAGL0B01551g	ACT1	CAGL0I01188g	CAGL0K08514g	CAGL0E02409g	CAGL0M11968g									CAGL0A03630g
CAGL0K06589g	GPX2	CYC8	CAGL0F05335g	CAGL0D00924g	CAGL0G09955g	CAGL0A02189g	ACT1	CAGL0F07491g	CAGL0K01199g	RFA1	CAGL0J01958g	CAGL0E02409g	CAGL0I01188g	DIP5									CAGL0I08239g
CAGL0K03223g	CAGL0D00924g	CAGL0M06017g	CAGL0F08415g	PEX11	CAGL0M10769g	CAGL0I10791g	APE1	CAGL0K08514g	CAGL0G02343g	CAGL0M09559g	CAGL0M11968g	CAGL0I01188g	CAGL0M11968g	RTA1									CAGL0K02629g
CAGL0C03652g	PEX11	CYS3	CAGL0H10494g	CAGL0H10494g	CAGL0I04125g	CAGL0C05027g	CAGL0L12760g	CAGL0I01188g	CAGL0G01298g	CAGL0L06908g	CAGL0G05489g	CAGL0M11968g	CAGL0G05489g										CAGL0A02299g
CAGL0L09042g	CAGL0J04466g	ERG8	CAGL0F06743g	CAGL0M08162g	CAGL0I02530g	CAGL0L10780g	CAGL0K04125g	CAGL0J01958g	CAGL0L03113g	PST2	VPS1	CAGL0G05489g	CAGL0K05709g
VIG9	CAGL0F05335g	CAGL0G00594g	BCY1	CAGL0A03564g	CAGL0J02684g	CAGL0M09020g	PIR2	VIK1	CAGL0I03718g	CAGL0I09042g	CAGL0B00814g	CAGL0I03718g
SOL2	CAGL0F08415g	CAGL0G06996g	CAGL0B01771g	PEX29	CAGL0C01353g	GPM1	CAGL0I00594g	CAGL0M11968g	CAGL0B04697g	CAGL0C04411g	CAGL0K02783g	CAGL0K05709g
CAGL0D00176g	CAGL0B04543g	CAGL0I10604g	CAGL0B01903g	CAGL0J11044g	ERG4	CAGL0I04796g	CAGL0M13651g	CAGL0G05489g	CAGL0K05577g	CTF13
CAGL0I09504g	CAGL0M08162g	CAGL0F08965g	CAGL0M05423g	ERG6	ERG3	CAGL0K04015g	CAGL0A01474g	VPS1	CAGL0K11088g
CAGL0L11440g	CAGL0E00649g	SOL3	CAGL0L01397g	CAGL0C05269g	CAGL0M10219g	ACO2	CAGL0K06033g	CAGL0B00814g
CAGL0G02387g	FLR1	CAGL0H10208g	CAGL0L06314g	CAGL0G07040g	CAGL0H01309g	CAGL0J03300g	TKL1	CAGL0K02783g
CAGL0A02926g	CAGL0H03399g	CAGL0M00682g	CAGL0M11836g	ERG1	SUR4	CAGL0L05522g	PMU2
MNN2	CAGL0A03564g	BMT6	CAGL0K00605g	CAGL0K04477g	CAGL0L06556g	CAGL0L09086g	MP65
CAGL0D01672g	PEX29	CAGL0D02156g	CAGL0F04235g	IFA38	CAGL0M00220g	CAGL0K07436g	PST2
CAGL0L08338g	BCY1	UFD1	SWI6	CAGL0H09746g	CAGL0L01485g	CAGL0H05137g	YPS6
CAGL0I00704g	CAGL0J11044g	BPL1	HMT1	CAGL0I06072g	CAGL0L02365g	CPR1	CAGL0C04411g
CAGL0D01760g	CAGL0G08954g	CAGL0M04895g	CAGL0H06149g	CAGL0B03905g	CAGL0D05742g	CAGL0G01364g	MET6
HXK2	FTR1	CAGL0H09086g	CAGL0H05753g	CAGL0L03432g	BIG1	CAGL0K01595g	PYK1
CAGL0B00660g	CAGL0F01243g	DYS1	CAGL0L09471g	CAGL0J04994g	CAGL0G03663g	CAGL0I06963g
MLS1	CAGL0A03949g	CAGL0B00550g	CAGL0M09064g	CAGL0H03927g	CAGL0E02629g	CAGL0L12254g
CAGL0E05148g	CAGL0J11880g	CAGL0M06633g	CAGL0G03069g	CAGL0G09955g	CAGL0C04235g	CAGL0M12595g
CAGL0M11104g	CAGL0J01870g	CAGL0I02046g	CAGL0L03846g	CAGL0M10769g	CAGL0H07535g	CAGL0I00924g
CAGL0F02101g	CAGL0H01705g	CAGL0K09702g	CAGL0D01012g	VPS27	FEN1	CAGL0H09504g
CAGL0A04829g	CAGL0J03674g	CAGL0B03993g	CAGL0C01683g	CAGL0D02420g	CAGL0L07172g	ARG8
CAGL0I06666g	CAGL0G07040g	CAGL0H09944g	CAGL0F04939g	DAP1	ERG11	CAGL0K11616g
CAGL0L09889g	ERG1	CAGL0D06468g	CAGL0F05225g	CAGL0I04125g	CAGL0D00704g	CAGL0G03135g
OCH1	CAGL0K04477g	CAGL0I08503g	CAGL0L11792g	VRG4	CAGL0K10758g	GLR1
PGK1	IFA38	CAGL0G03685g	CAGL0E02805g	CAGL0I02530g	CAGL0F05665g	CAGL0B03421g
GIN3	CAGL0H04741g	CAGL0E05236g	CAGL0J09328g	CAGL0J02684g	CAGL0E05896g	CAGL0J10736g
CAGL0H05005g	CAGL0H09746g	CAGL0L02255g	CAGL0F01397g	CAGL0C01353g	CAGL0H01485g
IPP1	CAGL0H02255g	CAGL0J03938g	CAGL0D01716g	ERG4	CAGL0M11880g
CAGL0H05181g	CAGL0I06072g	CAGL0B03861g	CAGL0M08646g	CAGL0K08822g	CAGL0J08569g
CAGL0J03124g	CAGL0B03905g	RCN2	ACO2	ERG3	CAGL0F02805g
CAGL0H05709g	CDR1	CAGL0I08591g	CAGL0I05764g	CAGL0M10219g	CAGL0B04499g
VMA13	CAGL0J10978g	GDB1	CAGL0E04576g	CAGL0H01309g	CAGL0K08492g
CAGL0J07722g	PHO84	CAGL0K11550g	CAP2	SUR4	CAGL0C05461g
AHP1	CAGL0L03432g	CAGL0H09966g	CAGL0J03300g	CAGL0I08833g	CAGL0L07216g
CAGL0I02178g	CAGL0J04994g	CAGL0L04268g	CDC33	CAGL0A03718g
SCW4	CAGL0C02761g	CAGL0F04015g	CAGL0K05049g	CAGL0L06556g
GPX2	CAGL0H00572g	YEY2	CAGL0J04290g	CAGL0M00220g
CAGL0D00924g	VMA2	CAGL0E02233g	CAGL0K02431g	CAGL0L10472g
PEX11	CAGL0H03927g	CAGL0H08459g	CAGL0A00385g	CAGL0L01485g
CAGL0M12254g	CAGL0K08426g	CAGL0H06963g	CAGL0K01859g	CAGL0L02365g
CAGL0J04466g	CAGL0G09955g	CAGL0L12628g	CPR1	CAGL0D05742g
CAGL0K08866g	CAGL0M10769g	SWI4	CAGL0L02365g	BIG1
CAGL0L02167g	VPS27	CAGL0E02827g	CAGL0L11990g	CAGL0G03663g
CAGL0E05610g	CAGL0D02420g	MET3	CAGL0J04444g	CAGL0E02629g
CAGL0G09361g	CAGL0E02519g	CAGL0K08844g	CAGL0G03663g	CAGL0H03003g
CAGL0H06787g	CAGL0I02156g	CAGL0M07447g	CAGL0G09020g	CAGL0K03025g
CAGL0B04543g	CAGL0I04796g	CAGL0B02651g	ACT1	CAGL0C04235g
CAGL0M08162g	CAGL0I04125g	CAGL0J00319g	CAGL0L03454g	CAGL0H07535g
CAGL0H08602g	VRG4	CAGL0A02552g	CAGL0M04279g	FEN1
CAGL0E00649g	CAGL0I02530g	CAGL0I04328g	CAGL0K00693g	CAGL0L07172g
CAGL0K07095g	CAGL0J02684g	CAGL0D05236g	CAGL0L10120g	ERG11
CAGL0B04257g	CAGL0C01353g	CAGL0H03289g	CAGL0G04213g	CAGL0M08712g
RPS12	CAGL0I01562g	CAGL0B04411g	CAGL0L12760g	CAGL0D00704g
CAGL0A03564g	CAGL0J03300g	CAGL0L01969g	CAGL0C03850g	CAGL0K10758g
CAGL0H10252g	ERG4	CAGL0M05819g	CAGL0F04983g	CAGL0E05258g
PEX29	CAGL0L12342g	CAGL0I02904g	CAGL0H07535g	CAGL0F05665g
CAGL0J05434g	STT4	ILV1	CAGL0K04125g	CAGL0E05896g
BCY1	CAGL0K08822g	CAGL0F06127g	CAGL0K07117g	CAGL0H01485g
ILV5	CAGL0M10219g	IMH1	RFA1	CAGL0B01551g
CAGL0J11044g	CAGL0G07689g	CAGL0D02134g	CAGL0K02233g	CAGL0M11880g
ERG6	SUR4	CAGL0A03993g	CAGL0M09559g	CAGL0J08569g
CAGL0M05423g	CAGL0I08833g	CAGL0F01969g	CAGL0I00594g	CAGL0K01199g
CAGL0F01243g	CAGL0K00517g	ERG5	CAGL0C03369g	CAGL0F02805g
CAGL0M12386g	CAGL0A03718g	CAGL0C05313g	CAGL0L03377g	CAGL0E01111g
CAGL0A03949g	PDH1	YPD1	GLR1	CAGL0G02343g
CAGL0L01397g	CAGL0L08294g	CAGL0I08987g	CAGL0J06402g	CAGL0B04499g
CAGL0J11880g	CAGL0L06556g	CAGL0I09636g	CAGL0E05500g	CAGL0G01298g
CAGL0L06314g	CAGL0M00220g	CAGL0J02970g	CAGL0F02805g	CAGL0L03113g
CAGL0K10906g	CAGL0L10472g	GLO1	CAGL0E01111g	CAGL0K08492g
CAGL0G06402g	CAGL0L01485g	CAGL0M10021g	CAGL0B03421g	CAGL0I03718g
CAGL0C05269g	CAGL0L02365g	CAGL0M09636g	CAGL0A03051g	CAGL0C05461g
ASC1	CAGL0H04455g	CAGL0E04224g	CAGL0M11968g	VPS1
SWI6	CAGL0D05742g	CAGL0F05731g	CAGL0G03751g	CAGL0L07216g
CAGL0H02409g	BIG1	CAGL0G00484g	CAGL0J03806g	CAGL0B04697g
CAGL0G07271g	CAGL0G00682g	CAGL0L10582g	CAGL0L06908g	CAGL0E03245g
CAGL0G07040g	CAGL0G03663g	ALG5	HSP31	CAGL0K05577g
ERG1	ACT1	SCM4	CAGL0D03564g	CAGL0K11088g
CAGL0K04477g	CAGL0E02629g	CAGL0J02398g	CAGL0I03234g
IFA38	CAGL0H03003g	FUR1	CAGL0M09845g
CAGL0J00451g	CAGL0K03025g	CAGL0M05775g	CAGL0I09042g
CAGL0F04895g	CAGL0C04235g	CAGL0I04092g	CAGL0C04411g
CAGL0H04741g	FEN1	CAGL0C01375g	UPC2B
CAGL0H09746g	CAGL0L07172g	CAGL0G05852g	CAGL0E03245g
UTR4	CAGL0M12595g	CAGL0G02937g
CAGL0H06149g	CAGL0H09504g	CAGL0M05203g
CAGL0H05753g	CAGL0D00704g	CAGL0B03971g
CAGL0L09471g	VHT1	CAGL0D06154g
GND1	CAGL0K10758g	CAGL0L09108g
CAGL0I06072g	CAGL0I04070g	CAGL0H07337g
STR3	CAGL0E05258g	PUB1
CAGL0B03905g	FKS2	CAGL0J00385g
INN1	CAGL0J00495g	CAGL0A03828g
CAGL0A00363g	CAGL0L02145g	MET8
CAGL0G07909g	CAGL0B02233g	CAGL0E05192g
THI6	CAGL0F05665g	CAGL0J04180g
CAGL0G03069g	CAGL0K01793g	CAGL0I07117g
CAGL0M02695g	CAGL0I00594g	CAGL0F07975g
CAGL0H08976g	CAGL0E05896g	CAGL0L06974g
CAGL0L03432g	CAGL0H01485g	CAGL0J05852g
CAGL0J04994g	CAGL0K11616g
CAGL0J10230g	CAGL0G03135g
CAGL0J11836g	CAGL0M11880g
GRE2(A)	CAGL0J08569g
CAGL0A02189g	CAGL0K01199g
CAGL0I10791g	CAGL0F02805g
CAGL0C02761g	CAGL0G02343g
CAGL0F05225g	CAGL0B04499g
CAGL0C05027g	CAGL0M11968g
VMA2	CAGL0M05489g
CAGL0L11792g	CAGL0L03113g
CAGL0L10780g	CAGL0M09647g
CAGL0M00374g	CAGL0K08492g
CAGL0H03927g	CAGL0I03718g
CAGL0G09955g	CAGL0C05461g
CAGL0M10769g	VPS1
VPS27	PST2
CAGL0D02420g	CAGL0L07216g
CAGL0I02156g	DIP5
CAGL0F01397g	UPC2B
CAGL0M09020g	CAGL0B04697g
GPM1	RTA1
DAP1	CAGL0K05577g
ECM4	CAGL0K11088g
CAGL0I04796g	CAGL0F00209g
CAGL0K04015g
SAM2
CAGL0M08646g
CAGL0I04125g
ACO2
VRG4
CAGL0E04444g
CAGL0I02530g
CAGL0B02035g
CAGL0J02684g
PYC2
CAGL0C01353g
PGI1
CAP2
ATH1
CAGL0J03300g
ERG4
CDC33
CAGL0D04026g
CAGL0J05742g
CAGL0K08822g
CAGL0L05522g
CAGL0K02431g
ERG10
ERG3
CAGL0M10219g
CAGL0L09086g
URA3
CAGL0H01309g
CAGL0A00385g
CAGL0K07436g
SUR4
CAGL0I08833g
CAGL0K00517g
CAGL0A03718g
CAGL0L08294g
CAGL0C04917g
CAGL0L06556g
CAGL0H05137g
CAGL0C00319g
CPR1
CAGL0M00220g
CAGL0L10472g
CAGL0L01485g
CAGL0G01364g
CAGL0K01595g
CAGL0L02365g
CAGL0H04455g
CAGL0D05742g
CAGL0I06963g
CAGL0J04444g
BIG1
CAGL0G00682g
CAGL0G03663g
CAGL0G09020g
ACT1
CAGL0E02629g
CAR2
CAGL0H03003g
ARG1
CAGL0K03025g
APE1
CAGL0G04213g
CAGL0J06468g
PST3
CAGL0C05071g
CAGL0L12760g
CAGL0C04235g
CAGL0L12254g
CAGL0H07535g
CAGL0K07117g
CAGL0C01947g
RFA1
FEN1
CAGL0L07172g
CAGL0M12595g
CAGL0F07491g
CAGL0K08514g
CAGL0I00924g
CAGL0H09504g
ERG11
CAGL0M08712g
CAGL0D00704g
CAGL0E02409g
PRO1
CAGL0K10758g
CAGL0E05258g
PRO3
ARG8
CAGL0I01188g
CAGL0M09559g
CAGL0L02145g
CAGL0F05665g
CAGL0I00594g
IDP2
CAGL0E05896g
CAGL0H01485g
CAGL0B01551g
CAGL0K11616g
CAGL0M13651g
CAGL0G03135g
GLR1
CAGL0M11880g
CAGL0J08569g
SEC53
CAGL0J01958g
TKL1
CAGL0I05698g
ICL1
CAGL0K01199g
CAGL0F02805g
CAGL0G02343g
CAGL0F08459g
CAGL0B04499g
CAGL0G01298g
CAGL0B03421g
CAGL0A03051g
CAGL0M11968g
CAGL0L03113g
CAGL0K08492g
CAGL0G05489g
CAGL0I03718g
HSP31
CAGL0C05461g
VPS1
PST2
CAGL0L07216g
DIP5
CAGL0D03564g
CAGL0B00814g
UPC2B
CAGL0B04697g
CAGL0L00649g
CAGL0H03355g
CAGL0J10736g
PEX21
PYK1
CAGL0K02783g
CAGL0K05577g
CAGL0M13893g
CAGL0K11088g

## Sheet: Repressed genes
CELLULAR LOCALIZATION
cytoplasm	unknown	membrane	nucleus	mitochondrion	mitochondrial envelope	plasma membrane	endomembrane system	chromosome	vacuole	extracellular region	endoplasmic reticulum	site of polarized growth	ribosome	cell wall	cell cortex	cytoskeleton	cellular bud	Golgi apparatus	nucleolus	microtubule organizing center	peroxisome	other
CAGL0E04312g	CAGL0M07744g	CAGL0K07337g	CAGL0E04312g	CAGL0J05258g	SOD1	CAGL0K06347g	CAGL0C04719g	CAGL0A01177g	CAGL0K12738g	SOD1	CAGL0F02607g	CAGL0K07458g	CAGL0J05258g	AED1	CAGL0G03509g	CAGL0J00803g	CAGL0K07458g	CAGL0G05445g	CAGL0D02002g	CAGL0I04422g	CAGL0K10846g	CPR6
CAGL0J05258g	CAGL0E03740g	CAGL0K00583g	CAGL0B02277g	CAGL0F01133g	CAGL0F00231g	TPO3	CAGL0F02607g	CAGL0C02541g	CAGL0G02717g	SSA1	CAGL0E02189g	CHS3B	CAGL0M07513g	CAGL0I06644g	CAGL0J06160g	CAGL0J06160g	CHS3B	CAGL0J00407g	CAGL0E01155g	CAGL0M07898g	PEX13	EPA2
CAGL0F01133g	CAGL0B03223g	CAGL0K12738g	CAGL0L01771g	YHB1	CAGL0I01496g	CAGL0K07458g	CAGL0I09482g	CAGL0D00814g	TPO3	CAGL0F05137g	CAGL0H05401g	CAGL0G03509g	CAGL0E06314g	SSA1	CAGL0E05434g	CAGL0G05445g	CAGL0G03509g	CCC1	CAGL0I01914g	CAGL0J06798g		CAGL0C05599g
CAGL0B02277g	CAGL0L06512g	CAGL0K06347g	CAGL0H03113g	CAGL0F01529g	CAGL0L10015g	CAGL0K01903g	CAGL0E02189g	CAGL0L06050g	CAGL0F03223g	CAGL0I03168g	RSB1	CAGL0J06160g	CAGL0C01435g	AWP2	KAR2	CAGL0I04422g	CAGL0J06160g	CAGL0M10235g	CAGL0J06754g	CAGL0I07425g		CAGL0G04169g
CAGL0M08316g	CAGL0G09603g	TPO3	CAGL0E01441g	CAGL0M02101g	CAGL0I05566g	TPO1_2	CAGL0G05445g	CAGL0L04290g	SSA1	CAGL0M13277g	KAR2	CAGL0I06138g	CAGL0H04691g	EPA6	CAGL0D04202g	CAGL0M07898g	CAGL0J06336g	CAGL0M11946g	CAGL0E00737g	CAGL0D04620g		CAGL0B04587g
YHB1	CAGL0G04125g	CAGL0F00231g	CAGL0D02002g	CAGL0K12628g	CAGL0L05346g	YOR1	CAGL0H05401g	CAGL0M07832g	CAGL0L06710g	EPA6	CAGL0H10560g	CAGL0J06336g	MRP10	EPA1	CAGL0M07898g	CAGL0A03872g	CAGL0J08349g	IPC1	CAGL0D04620g			PCK1
CAGL0F01529g	CAGL0H08910g	CAGL0K07458g	PHO2	CAGL0M12188g	COX6	CAGL0A02046g	CAGL0H01859g	CAGL0J00913g	RSB1	KAR2	CAGL0D04202g	CAGL0F03003g	CAGL0A03883g	CAGL0J11462g	CAGL0A03872g	CAGL0J06798g	CAGL0H07491g	ARV1				CAGL0B03311g
CAGL0E01441g	CAGL0H07557g	CAGL0F03641g	CAGL0C02541g	CAGL0M07513g	ATP8	CAGL0H10076g	RSB1	CBF1	CAGL0F08261g	CAGL0F03003g	OPI1	CAGL0J08349g	CAGL0I09372g	EPA22	CAGL0F02783g	CAGL0B03641g	CAGL0M11396g					CAGL0C01155g
CAGL0M02101g	CAGL0A01023g	CHS3B	CAGL0H06655g	SOD1	COX3	CAGL0H01859g	SNF7	CAGL0J07216g	CAGL0K04411g	CAGL0B01100g	CAGL0C03069g	CAGL0L11814g	CAGL0L00451g	AWP3	CAGL0G04719g	CAGL0F02783g	CAGL0L08448g					CAGL0E04246g
CAGL0E02739g	MT-I	CAGL0I01496g	CDC21	CAGL0F00231g	CAGL0M13277g	RSB1	CAGL0E04378g	CAGL0M07898g	HXT3	YPS7	CAGL0G08217g	CAGL0I10494g	CAGL0F04411g	EPA3	CAGL0E00957g	CAGL0G04719g	CAGL0E00957g					HSC82
CAGL0K12738g	CAGL0E00803g	CAGL0C04719g	SOD1	CAGL0K01529g	CAGL0D05632g	SNF7	KAR2	CAGL0E02315g	CAGL0G01342g	CAGL0G05896g	SUR2	CAGL0M11396g	CAGL0L04070g	CAGL0G05896g	CAGL0M06347g	CAGL0I07425g	CAGL0K04191g					CAGL0C03531g
CAGL0K12628g	CAGL0K10428g	CAGL0L10015g	CAGL0D00814g	CAGL0I01496g	CAGL0C02623g	CAGL0H08393g	CAGL0H10560g	CAGL0L08162g	CAGL0F09075g	ECM33	CAGL0L11154g	CAGL0L08448g	CAGL0M02673g	AWP7	ARV1	CAGL0D04620g	CAGL0D04620g					CAGL0H10164g
CAGL0M12188g	CAGL0C01793g	CAGL0K01903g	CAGL0F02013g	CAGL0I08085g	CAGL0I06270g	CAGL0K01507g	CAGL0D04202g	CAGL0L03091g	CAGL0G06116g	YPS3	CAGL0M06347g	CAGL0E00957g	CAGL0H03707g	ECM33								CAGL0M10890g
NTH2	EPA23	CAGL0I05566g	CAGL0K08074g	CAGL0L10015g	CAGL0K07007g	AQR1	CAGL0G05379g	CAGL0J09548g	CCC1	MFalpha	CAGL0M11946g	CAGL0K04191g	CAGL0E02123g
PHO2	CAGL0M09493g	SSA1	CAGL0K10098g	CAGL0I05566g	CAGL0M07546g	CAGL0I08195g	OPI1	CAGL0F06325g	ATG14	CAGL0E02255g	ARV1	CAGL0D04620g
CAGL0M07513g	CAGL0J05159g	CAGL0M08580g	CAGL0M12342g	SSA1	SUE1	CAGL0I07447g	CAGL0G05247g	CAGL0F09075g	CAGL0B01100g	YPS11
CAGL0H06655g	CAGL0I00836g	TPO1_2	CAGL0G08041g	CAGL0L05346g	CAGL0G10131g	HXT3	CAGL0I10010g	CAGL0G08470g	ATG1	CYC1
MTD1	CAGL0H04873g	CAGL0L02519g	CAGL0H02123g	CAGL0E05654g	CAGL0A03883g	CAGL0F03003g	CAGL0C03069g	CAGL0H07645g	SDH2	PMA1
SOD1	CAGL0G04763g	CAGL0L05346g	CAGL0L06050g	COX6	CAGL0J10179g	CAGL0K04367g	CAGL0J00407g	CAGL0G05329g
CAGL0G02717g	CAGL0F08767g	CAGL0E02189g	CAGL0K05247g	ATP8	CAGL0D05544g	HXT4	CAGL0G06116g	CAGL0E00737g
TPO3	CAGL0A01001g	COX6	CAGL0D02266g	COX3	CAGL0K07315g	CAGL0G02453g	CAGL0G08217g	CAGL0J08393g
CAGL0F00231g	YAP7	ATP8	CAGL0G05676g	CAGL0M13277g	CAGL0I05918g	CAGL0G08019g	CCC1	CAGL0J01507g
CAGL0L04026g	CAGL0G04785g	COX3	CAGL0G09064g	CAGL0D05632g	CAGL0A03146g	CAGL0F04499g	SUR2	CAGL0K02321g
CAGL0K07458g	CAGL0L07590g	CAGL0H02519g	CAGL0B00242g	CAGL0E06314g	CAGL0C03069g	CAGL0M08552g	CAGL0M10235g	CAGL0M11220g
CAGL0K10098g	CAGL0J05808g	CAGL0L07546g	MET4	CAGL0C02623g	SDH4	CAGL0L10043g	CAGL0L13156g	CAGL0E05588g
CAGL0K01529g	CAGL0G03949g	CAGL0I00286g	CAGL0I07469g	CAGL0J04840g	CAGL0D04834g	CAGL0L08008g	CAGL0F01111g	CAGL0J01529g
CAGL0F04719g	CAGL0L02607g	CAGL0A00737g	CAGL0M07832g	Cgai2	PET117	CAGL0I06116g	MIG1
CAGL0G08041g	CAGL0J06292g	CAGL0H05401g	CAGL0I09482g	CAGL0J04048g	COX2	CAGL0H02563g	CAGL0L11154g
CAGL0H02123g	CAGL0J06138g	CAGL0C02623g	YAP6	CAGL0I06270g	COX1	CAGL0L11814g	CAGL0M06347g
CAGL0F03223g	CAGL0M08536g	CAGL0L06710g	CAGL0J00913g	CAGL0K07007g	CAGL0D06578g	CAGL0E01353g	CAGL0M11946g
CHS3B	CAGL0L05016g	Cgai2	CAGL0I09856g	CAGL0M07546g	CAGL0H06545g	CAGL0I09878g	IPC1
CAGL0I01496g	CAGL0L05786g	YOR1	CAGL0J10296g	CAGL0H04691g	CAGL0J05302g	TPN1	ARV1
CAGL0C04719g	CAGL0B04895g	CAGL0A02046g	MATalpha1	MRP10	RIP1	SNF3
CAGL0I08085g	PWP1	CAGL0H10076g	CAGL0L12650g	SUE1	CAGL0L12276g	ECM33
CAGL0L10015g	CAGL0H03267g	CAGL0I06270g	CAGL0L09691g	CAGL0G10131g	SDH2	HXT1
CAGL0F02607g	CAGL0I07315g	CAGL0H01859g	CAGL0E05434g	CAGL0F08261g	CAGL0C03553g	CAGL0I10494g
CAGL0K07986g	CAGL0C02365g	CAGL0K07007g	HAA1	CAGL0A03883g	CAGL0M02673g	CAGL0M11396g
CAGL0G09064g	CAGL0H10010g	RSB1	CAGL0L06578g	CAGL0I09372g	CYT1	CAGL0L08448g
CAGL0I05566g	CAGL0K07183g	SNF7	SUT1	CAGL0L00451g	ATP6	CAGL0E02255g
SSA1	CAGL0B02387g	CAGL0L05676g	CAGL0F07337g	Cgai3	CAGL0H05819g	CAGL0K04191g
CAGL0I07469g	CAGL0K02519g	CAGL0M07546g	CAGL0M11440g	CAGL0B02431g	CAGL0L12320g	CAGL0H08129g
CAGL0G03509g	GAS3	CAGL0H08393g	RPN4	CAGL0I02728g	CAGL0H02491g	PMA1
CAGL0L05346g	NUD1	CAGL0I09108g	CAGL0J07986g	CAGL0M03949g	HEM15
CAGL0J06160g	GDH2	CAGL0K01507g	KAR2	CAGL0J10179g	CAGL0C03674g
CAGL0E05654g	CAGL0K04499g	KAR2	CAGL0I06138g	CAGL0D05544g	CAGL0J04224g
CAGL0G05401g	CAGL0M07942g	CAGL0D04422g	CAGL0M01716g	CAGL0K07315g	CAGL0M10549g
CAGL0E02189g	CAGL0E02981g	CAGL0B03773g	CAGL0L07480g	HSP78	CAGL0A04103g
COX6	CAGL0F07359g	CAGL0G10131g	CAGL0L00583g	CAGL0I05918g	cytB
ATP8	CAGL0M12551g	AQR1	CAGL0I09174g	CAGL0A03146g	CAGL0K05775g
COX3	CAGL0H00759g	CAGL0I08195g	CAGL0J07216g	CAGL0C03069g	CYC1
CAGL0M13277g	CAGL0J11000g	CAGL0D04202g	CAGL0M07898g	SDH4	ATP9
CAGL0G05445g	CAGL0E03003g	CAGL0A03883g	GLN1	CAGL0D04834g
CAGL0H05401g	CAGL0K05687g	CAGL0C01859g	CAGL0M12298g	CAGL0F04411g
CAGL0D05632g	PWP3	CAGL0K04411g	CAGL0E02315g	PET117
CAGL0E06314g	CAGL0J02128g	CAGL0J08184g	CAGL0G08602g	COX2
CAGL0C02623g	CAGL0F02585g	CAGL0I07447g	CAGL0L08162g	CAGL0H08954g
CAGL0J04840g	CAGL0E05522g	HXT3	CAGL0G05379g	CAGL0L08030g
CAGL0G03971g	CAGL0H09482g	CAGL0K02651g	OPI1	COX1
CAGL0L06710g	ADI1	Cgai3	CAGL0E01155g	CAGL0D06578g
Cgai2	ORI1	OPI1	CAGL0M03289g	CAGL0M04499g
CAGL0E05434g	RCN1	CAGL0F03003g	CAGL0I02838g	Cgai1
CAGL0J04048g	CAGL0K06105g	CAGL0I09086g	CDC34	HSP10
CAGL0K10846g	CAGL0I10923g	CAGL0J10179g	CAGL0I07183g	CAGL0H06545g
CAGL0H04037g	CAGL0D03652g	CAGL0D05544g	CAGL0E06116g	CAGL0J05302g
CAGL0I06270g	CAGL0H01947g	CAGL0B04433g	CAGL0L03091g	CAGL0L04070g
CAGL0H01859g	CAGL0L09911g	CAGL0K07315g	CAGL0E02079g	CAGL0G09152g
CAGL0K07007g	CAGL0D03388g	CAGL0I05918g	CAGL0F03311g	RIP1
RSB1	SCS7	CAGL0J00715g	CAGL0J09548g	CAGL0L12276g
SNF7	CAGL0K02277g	CAGL0A03146g	CAGL0I10010g	SDH2
CAGL0L05676g	CAGL0L03916g	CAGL0G01342g	CAGL0F06325g	CAGL0C03553g
CAGL0M07546g	YAP3b	CAGL0C03069g	CAGL0I01914g	CAGL0M02673g
CAGL0H04691g	CAGL0J06358g	SDH4	CAGL0M10912g	CYT1
MRP10	CAGL0C04169g	CAGL0K04367g	CAGL0D06600g	ATP6
SUE1	CAGL0I06226g	CAGL0D04834g	HAP4	CAGL0H05819g
CAGL0E04378g	CAGL0C04939g	HXT4	PGD1	CAGL0L12320g
CAGL0J07986g	CAGL0I00550g	CAGL0G02453g	CAGL0E00891g	CAGL0E02123g
KAR2	EPA15	CAGL0G08019g	CAGL0M01980g	CAGL0H02491g
CAGL0I06138g	CAGL0J06270g	PET117	CAGL0F09075g	CAGL0E05588g
CAGL0G10131g	CAGL0J11528g	COX2	CAGL0L10043g	HEM15
AQR1	CAGL0L03652g	CAGL0I09724g	CAGL0M12166g	CAGL0C03674g
CAGL0H10560g	CAGL0L00429g	CAGL0F09075g	CAGL0F02475g	CAGL0J04224g
CAGL0F08261g	CAGL0F06567g	COX1	SUT2	CAGL0M10549g
CAGL0D04202g	CAGL0C04785g	CAGL0F04499g	CAGL0A00913g	CAGL0A04103g
CAGL0A03883g	CAGL0G00946g	CAGL0M08552g	CAGL0J06754g	CAGL0F08943g
CAGL0I09372g	CAGL0I06248g	CAGL0K05753g	CAGL0G06116g	cytB
CAGL0J07216g	HIS3	CAGL0L10043g	CAGL0H02035g	CAGL0K05775g
CAGL0M07898g	GLM6	CAGL0L08008g	CAGL0F01111g	CYC1
CAGL0K04411g	CAGL0K04301g	CAGL0J00407g	CAGL0G08470g	ATP9
CAGL0L00451g	CAGL0F04917g	PEX13	CAGL0H07645g	CAGL0D03982g
HXT3	ROX1	CAGL0I06116g	CAGL0G05329g
Cgai3	CAGL0C00451g	Cgai1	MTL1a
CAGL0L08162g	CAGL0L06864g	CAGL0B04191g	CAGL0F07733g
OPI1	CAGL0B00440g	CAGL0H02563g	CAGL0G03883g
CAGL0B02431g	CAGL0L05984g	CAGL0H06545g	CAGL0E00737g
CAGL0M03289g	CAGL0C00407g	CAGL0L11814g	CAGL0J08393g
CAGL0G05247g	CAGL0H08778g	CAGL0J05302g	MIG1
CAGL0I02838g	CAGL0F00649g	CAGL0G05313g	CAGL0M07634g
CDC34	CAGL0J05390g	CAGL0G08217g	CAGL0L02981g
CAGL0I02728g	CAGL0J04554g	CCC1	CAGL0J01507g
CAGL0E06116g	SDH1	SUR2	CAGL0I06710g
CAGL0F03311g	CAGL0L08382g	CAGL0M10235g	CAGL0B00374g
CAGL0M03949g	ARO10	CAGL0L06358g	CAGL0I09768g
CAGL0J10179g	CAGL0J07502g	CAGL0D02640g	CAGL0K08602g
GCV1	CAGL0H06677g	CAGL0L00693g	CAGL0H03707g
CAGL0D05544g	FLO8	ATG14	INO4
CAGL0K07315g	CAGL0H09130g	RIP1	CAGL0H07491g
HSP78	CAGL0M03179g	CAGL0B01100g	CAGL0A00935g
CAGL0F00407g	CAGL0F04631g	CAGL0E01353g	CAGL0J10846g
CAGL0I05918g	CAGL0I02816g	CAGL0I09878g	CAGL0K02321g
CAGL0I10010g	EMI1	TPN1	CAGL0J10120g
CAGL0A03146g	CAGL0H09152g	CAGL0J07260g	CAGL0M11220g
CAGL0G01342g	CAGL0M01870g	ATG1	CAGL0J01914g
CAGL0C03069g	CAGL0F04521g	CAGL0L12276g	CAGL0I10538g
SDH4	PWP2	SDH2	CAGL0A01408g
CAGL0M10912g	CAGL0I07293g	CAGL0C03553g	CAGL0K03003g
CAGL0D04834g	CAGL0G01122g	CAGL0M02673g	CAGL0M07590g
CAGL0D06600g	CAGL0L01529g	HXT14	CAGL0F08195g
CAGL0F04411g	EPA20	CYT1	NAS6
PET117	CAGL0H03311g	SNF3	CAGL0K07964g
COX2	CAGL0A03080g	ATP6	CAGL0K11198g
CAGL0E00891g	CAGL0I01254g	CAGL0K12716g	CAGL0A04499g
CAGL0H08954g	CAGL0A03410g	CAGL0H05819g	RME1
CAGL0L08030g	PHM8	CAGL0L03696g	CAGL0D04620g
CAGL0F09075g	CAGL0M01914g	CAGL0L12320g	CAGL0J01529g
COX1	CAGL0I04444g	ECM33
CAGL0D06578g	CAGL0H00704g	CAGL0H02491g
CAGL0M04499g	CAGL0B04213g	HXT1
DUG3	CAGL0G09042g	CAGL0L13068g
CAGL0J00407g	ATG11	CAGL0I10494g
CAGL0L13024g	CAGL0G06182g	CAGL0M11396g
PEX13	CAGL0J09702g	CAGL0L08448g
Cgai1	CAGL0L05588g	HEM15
CAGL0G06116g	CAGL0L09537g	CAGL0C03674g
CAGL0A03872g	CAGL0B03201g	CAGL0E02255g
HSP10	CAGL0B01078g	CAGL0J04224g
CAGL0H06545g	CAGL0H00682g	CAGL0K04191g
CAGL0J05302g	CAGL0B01595g	CAGL0M10549g
YDJ1	PEX22	CAGL0A04103g
CAGL0G08217g	CAGL0K04873g	CAGL0K12254g
CAGL0H08195g	CAGL0L08712g	cytB
CCC1	EPA12	CAGL0M06347g
SUR2	ISA1	FCY2
CAGL0M10235g	RPM2	CAGL0H08129g
CAGL0L13156g	CAGL0M12364g	ATP9
CAGL0L00517g	CAGL0K04697g	CAGL0M11946g
CAGL0H02035g	CAGL0C01551g	PMA1
CAGL0B03641g	CAGL0A02255g	IPC1
CAGL0F02783g	CAGL0E00187g
CAGL0G05329g	CAGL0K02937g
CAGL0L04070g	CAGL0K07205g
CAGL0L00693g	CAGL0M13717g
CAGL0G09152g	CAGL0M11902g
CAGL0G03883g	CAGL0K11990g
ATG14	CAGL0F05049g
RIP1	CAGL0H06732g
CAGL0B01100g	CAGL0H01595g
CAGL0I09878g	CAGL0K10824g
CAGL0E00737g	CAGL0E04774g
CAGL0K09416g	CAGL0B01727g
MIG1	CAGL0L08492g
CAGL0K10604g	CAGL0C02519g
CAGL0M07634g	CAGL0F07447g
CAGL0J07260g	CAGL0L09174g
CAGL0J01507g	CAGL0L09845g
ATG1	HPT1
CAGL0L12276g	CAGL0J05830g
CAGL0K11814g	CAGL0L06072g
SDH2	CAGL0M13101g
CAGL0C03553g	CAGL0I05934g
GSH1	CAGL0C02057g
CAGL0M02673g	CAGL0J02024g
CAGL0H03707g	CAGL0J09680g
CAGL0L11154g	CAGL0I01342g
CYT1	CAGL0C03740g
FES1	CAGL0M09614g
ATP6	CAGL0L00803g
CAGL0L12012g	CAGL0L11132g
CAGL0H07491g	CAGL0L06930g
CAGL0H05819g	CAGL0C02893g
CAGL0L12320g	TOS8
CAGL0G04719g	CAGL0J11550g
CAGL0J10120g	CAGL0A04367g
CAGL0E02123g	CAGL0E03850g
CAGL0H02491g	CAGL0K04631g
CAGL0I10538g	CAGL0K01155g
CAGL0K03003g	CAGL0H09108g
CAGL0E05588g	CAGL0M05115g
SHM2	CAGL0F04125g
NAS6	CAGL0B02794g
HEM15	CAGL0K01947g
CAGL0C03674g	CAGL0H00528g
CAGL0A04499g	CAGL0L00227g
CAGL0E00957g	CAGL0G06292g
CAGL0J04224g	CAGL0H08261g
CAGL0M10549g	CAGL0K05665g
CAGL0J08316g	CAGL0L00157g
CAGL0A04103g	CAGL0G06094g
CAGL0K12254g	CAGL0M07612g
CAGL0F08943g
CAGL0J10494g
cytB
CAGL0M06347g
CAGL0K05775g
CAGL0D04620g
CAGL0L13046g
CAGL0E04906g
CYC1
ATP9
CAGL0M11946g
IPC1
ARV1
CAGL0D03982g
CAGL0A02970g

## Sheet: Induced matrix proteins
CELLULAR LOCALIZATION
cytoplasm	nucleus	ribosome	membrane	extracellular region	mitochondrion	endomembrane system	plasma membrane	endoplasmic reticulum	cell cortex	chromosome	Golgi apparatus	cellular bud	mitochondrial envelope	cytoskeleton	site of polarized growth	vacuole	cell wall	nucleolus	peroxisome	hyphal tip	other
Cagl0f02937g	Cagl0g09845g	Cagl0f02937g	Cagl0m02343g	Cagl0e06226g	Cagl0a04829g	Cagl0m12320g	Cagl0h10076g	Cagl0m12320g	Sac7	Hht1	Cagl0j09064g	Cagl0j04752g	Cagl0e06424g	Cagl0g06358g	Cagl0j04752g	Cagl0e06226g	Awp6	Cagl0j10560g	Cta1	Cagl0g06358g	Cagl0a02882g
Cagl0m12320g	Hht1	Cagl0e02013g	Cagl0h10076g	Cagl0g07227g	Cagl0a04433g	Cagl0e06226g	Cagl0g06358g	Cagl0h05577g	Cagl0g06358g	Cagl0m02783g	Cagl0g06358g	Cagl0g06358g	Cagl0f04213g	Cagl0c02453g	Cagl0g06358g	Cagl0m02343g	Cagl0h09614g	Cagl0g09130g			Cagl0c03630g
Cagl0e06226g	Cagl0l04840g	Cagl0g07227g	Cagl0h05577g	Cagl0k12100g	Cagl0g03091g	Cagl0h05577g	Cagl0g08558g	Cagl0g07887g	Kar2	Cagl0l06908g	Cagl0c02453g	Cagl0g08558g	Cagl0i01496g	Cagl0i08833g	Cagl0c02409g	Cagl0l00561g	Awp3				Cagl0c01243g
Cagl0m02343g	Cagl0m02783g	Cagl0l04840g	Ycp4	Cagl0a04433g	Ilv5	Cagl0j09064g	Cagl0l00561g	Kar2	Cagl0c02453g	Cagl0j08030g	Cagl0i08833g	Cagl0c02409g	Hxk2								Cagl0j01331g
Cagl0e02013g	Cagl0l06908g	Cagl0d00616g	Cagl0g06358g	Egd2	Glr1	Cagl0g06358g	Cagl0c02453g	Cagl0f00759g	Cagl0i08833g	Cagl0j10560g											Gre2(b)
Cagl0a04829g	Pdr1	Cagl0m02695g	Cagl0g07887g	Cagl0m00814g	Cagl0e06424g	Cagl0g07887g	Cagl0i08833g														Cagl0m08734g
Cagl0h05577g	Lys21	Egd2	Cagl0g08558g	Cagl0j03234g	Cagl0e05610g	Kar2															Sah1
Cagl0l04840g	Cagl0d01012g	Cagl0m00814g	Kar2	Cagl0e02321g	Cagl0f04213g	Cagl0c02453g															Ser2
Cta1	Cagl0h03707g	Tef3	Cagl0l00561g	Cagl0g07887g	Cagl0i01496g	Cagl0f00759g															Cagl0b04345g
Sac7	Cagl0j08030g	Cagl0g02079g	Cagl0c02453g	Cagl0j07128g	Hxk2	Cagl0i08833g															Pwp6
Pdr1	Cagl0c03113g	Cagl0j03234g	Cagl0e06424g	Yps5																	Cagl0c03916g
Cagl0k12100g	Cagl0j10560g	Cagl0i01430g	Cagl0f00759g	Kar2																	Cagl0d00198g
Cagl0d00616g	Cagl0d03432g	Cagl0h03707g	Cagl0f04213g	Cagl0c02453g																	Cagl0d01782g
Cagl0k05027g	Kar2	Cagl0a03388g	Cagl0i01496g	Gre3																	Cagl0h02101g
Cagl0a04433g	Glr1	Cagl0g09130g	Cagl0i08833g	Cagl0f04213g																	Cagl0k11297g
Cagl0m02695g	Cagl0g09130g	Cagl0l06886g	Hxk2																		Cagl0m14025g
Egd2	Cagl0k11572g	Cagl0g01826g																			Cagl0j08800g
Cagl0j09064g	Cagl0e04752g	Cagl0k02123g																			Cagl0l11836g
Cagl0m14003g	Cagl0a00561g																				Cagl0h02585g
Tef3	Hxk2																				Cagl0a01672g
Ugp1																					Cagl0k00935g
Nth2																					Erg13
Cagl0e06138g																					Ygk3
Cagl0j07568g																					Cagl0f07777g
Cagl0g03091g																					Lys12
Ycp4																					Cagl0m03377g
Ilv5																					Cagl0m13629g
Cagl0j10406g																					Cagl0g05357g
Cagl0i01430g																					Cagl0d04752g
Cagl0h03707g																					Cagl0c00253g
Cagl0m11000g																					Cagl0k00913g
Cagl0h08195g																					Epa2
Cagl0c03113g																					Cagl0g01738g
Cagl0d03432g																					Tup1
Cagl0g06358g																					Scl1
Cagl0g07887g
Cagl0h07887g
Cagl0g08558g
Cagl0k10780g
Kar2
Sse1
Cagl0l00561g
Arg1
Glr1
Cagl0c02453g
Asc1
Cagl0a03388g
Frds1
Cagl0e06424g
Cagl0f00759g
Pdr13
Cagl0k04235g
Cagl0g09130g
Cagl0l06886g
Cagl0k11572g
Tps1
Cagl0e05610g
Cagl0e04752g
Cagl0f04213g
Cagl0g01826g
Cagl0i01496g
Cagl0a00561g
Cagl0i08833g
Hxk2

## Sheet: Repressed matrix proteins
CELLULAR LOCALIZATION
cytoplasm	unknown	membrane	cell wall	endoplasmic reticulum	mitochondrion	endomembrane system	site of polarized growth	nucleus	extracellular region	ribosome	cell cortex	vacuole	cellular bud	mitochondrial envelope	nucleolus	chromosome
Cagl0k12892g	Met3	Cagl0d05742g	Epa22	Cagl0d05742g	Cagl0d02222g	Cagl0d05742g	Cagl0k12892g	Cagl0h02343g	Cox12	Cagl0k10906g	Cagl0k12892g	Cagl0i00506g	Cagl0m11726g	Cox12	Ckb2	Cagl0h02343g
Cagl0d02222g	Cagl0g05632g	Cagl0l10670g	Cagl0m03773g	Cagl0l10670g	Cox12	Cagl0l10670g	Cagl0m11726g	Ckb2	Cagl0k10906g
Cagl0d05742g	Pwp3	Cox12	Cagl0m11726g	Cagl0l13200g	Cit1	Cagl0l13200g
Cagl0l10670g	Cagl0c05533g	Cagl0l13200g	Awp7
Cox12	Cagl0h06611g	Cagl0l07128g
Cagl0i00506g	Cagl0m13211g
Cagl0l13200g	Cagl0g04191g
Cagl0l07128g	Cagl0e06600g
Cagl0k10906g	Cagl0l09911g
Cit1
